# Supplementary material for: Generation and gene expression profiling of 48 transcription-factor-inducible mouse embryonic stem cell lines
Source: Sci Rep. 2016 May 6;6:25667. doi: 10.1038/srep25667 (PMC4858678; doi:10.1038/srep25667)
Supplement: Supplementary Table S1 [file srep25667-s2.xls]

## Sheet: Sheet1
Supplementary Table S1. Analysis of gene set enrichment, PAGE (Kim and Volsky, 2005), for genes upregulated after induction of individual transcription factors and Gene Ontology (GO).
The table shows color-coded z-values from PAGE analysis
Headers	Etv2	Barhl2	Pitx1	Pitx2	Tbx6	Lhx8	Tcfap4	Glis2	Isl1	Myt1	Fezf2	Hoxb1	Pdx1	Hoxc9	Msx1	Dlx2	Lmx1a	Nkx2-3	Msx3	Sall2	Dlx4	Foxn4	Pax6	Lin28	Hey2	St18	Hoxb4	E2f1	Nkx6-3	Myb	Sry	Esrrg
GO:0001706, endoderm formation	11.3403	3.5764	2.2578	2.7194	-1.0679	0	0.5624	1.3614	0.114	0.7922	1.3486	2.5436	0.9358	0.5333	5.4123	0.3164	1.046	0	0	0	0	-0.6462	0	0	2.8021	0	0.3354	0.9663	0	0	0.6925	0.3385
GO:0001525, angiogenesis	8.6323	2.138	4.1365	1.3227	2.2743	-0.689	-0.2766	1.9757	0.2245	1.5608	-0.0861	-0.0506	2.3873	-1.0646	1.2553	0.7558	1.0232	-1.3751	1.5712	0.8613	0.4875	-0.142	-1.0897	-0.9629	0.4912	-1.3557	-2.0212	-0.6943	-0.9659	0.4887	-0.9493	0.612
GO:0035050, embryonic heart tube development	8.3567	3.0069	1.7914	1.2127	2.6745	0.8917	1.0775	0.527	1.3301	3.6057	0.6604	1.6911	1.4953	-0.6175	1.6151	1.9713	1.0232	1.0728	0	-0.9628	0	1.1943	-0.843	-1.0093	0.8213	1.2943	0	0	-0.3457	0	-0.1325	3.1652
GO:0030513, positive regulation of BMP signaling p	8.1559	3.4305	2.3145	0.1706	0.9501	0.6468	-1.7448	1.2922	-0.5195	0.5712	3.4034	0.4115	0.6316	-0.1097	4.0769	1.5093	-0.3712	-0.3935	2.9591	0.1111	1.2977	-0.9336	1.2241	0.1401	1.5643	1.6287	-0.3503	0	-0.9051	0	0	0
GO:0072001, renal system development	8.0948	3.4086	1.4275	1.1237	0.276	0	-0.0785	0.9121	0	0.1076	-0.7294	0	2.6927	0	2.6323	1.9778	2.4453	-0.2584	0	-1.2735	0	0	4.5871	0	0	0	0	1.7141	0	0	0.9518	0
GO:0005021, vascular endothelial growth factor-act	7.768	0	0	0	0	0	0	0	0	0	0	0	0	0	0	1.7034	0	0	0	0	0	-0.3849	0	0	0	0	0	0	0	0	0	0
GO:0035162, embryonic hemopoiesis	7.5451	1.4824	1.7581	-0.0971	-0.1366	0.3564	-0.5571	0	0.4549	1.3646	1.7098	-0.3097	3.2738	0.37	5.4095	2.0242	2.3959	-0.6794	2.2322	0.4928	1.5499	-1.1282	0	-0.6128	0	0	-1.2338	0	0	0	0	0
GO:0043410, positive regulation of MAPK cascade	7.531	0.2092	1.2393	0.1954	-0.0226	2.0579	-1.4683	-0.4741	0.2457	0.6649	1.4639	0.3433	1.4696	1.8215	2.1298	0.9881	-0.3613	-2.4512	0.2046	1.4525	-0.5589	-1.0538	-0.8059	-0.5237	0.6637	0.3306	0.4224	0.3223	-0.0768	1.559	-1.0143	0.0094
GO:0001945, lymph vessel development	7.3724	1.2668	4.5915	1.4742	0	0.0542	0	0	1.4416	0	0	1.1902	4.4509	0	2.5404	0	2.1778	-0.526	0	0	0	-0.6378	0	0	0	-0.3727	0	0	0	0	0	0
GO:0030324, lung development	7.3589	3.4851	2.8975	3.5778	1.3294	1.6848	1.262	0.3271	-0.8161	1.6359	0.7394	1.744	0.0122	0.0663	4.6608	1.1796	0.2162	0.9685	1.3275	0.9889	-0.3879	0.4156	-1.2339	0.9842	0.1852	0.4073	1.541	0.3467	-0.9264	1.0698	2.0956	0.2514
GO:0048557, embryonic digestive tract morphogenesi	7.1942	4.3819	1.0928	1.1616	0	-0.2516	-0.2434	1.8059	-0.602	0.7419	0	-0.7094	0.9144	0	3.6692	3.3688	1.0911	-1.0873	0	0	0	0.7256	0	0	0	0	0.4964	1.8116	0.6638	0.4343	2.3046	2.1709
GO:0014898, cardiac muscle hypertrophy in response	7.1523	0	0	0	0	0	0	1.544	0	-0.006	0	0	-0.2488	0	4.827	0	0	0	0	0	0	0	0	0	0.8703	0	0	0	0	0	0	0
GO:0001655, urogenital system development	6.9237	-0.0537	1.9545	1.3147	0	0	-1.4312	0	3.0278	0.2883	0	0.5359	0	0	1.0091	1.1591	0	0	0	-0.2669	0	-0.1654	0	0	0	0	0	0.101	0	0	0.1231	-0.4916
GO:0045892, negative regulation of transcription,	6.7276	3.1287	3.5409	0.0765	1.3958	3.5314	1.7444	-1.7778	-0.9195	0.5348	0.5479	0.2989	2.8617	-0.0018	0.4058	3.447	2.1457	-0.9376	-1.0625	-0.8955	0.2296	-1.2421	-0.3472	-1.3367	-0.8707	0.1169	-1.8171	-0.9951	-0.2416	-0.9067	-1.4201	0.4182
GO:0031016, pancreas development	6.6782	2.9471	1.2069	2.3234	-1.6534	-0.5402	0.2427	-0.0608	1.2088	-0.6188	0	0.1227	1.3908	0	3.9786	1.7029	0.4037	-1.171	1.1	0	-0.1615	0.3726	1.0666	-0.1136	-0.408	-0.7744	1.7774	-0.0923	0	-0.3374	1.8948	1.6754
GO:0007507, heart development	6.6252	1.7318	2.1424	1.1785	2.4026	1.4813	-0.0833	1.1363	1.4891	0.5209	1.7607	0.4652	2.1082	-0.7124	0.2011	1.6793	3.5961	-0.814	1.0119	-1.3621	-0.1105	-1.8332	1.6066	-0.9857	-0.9533	0.3276	-1.4304	0.0229	-0.9793	0.1216	-1.2146	-0.401
GO:0045766, positive regulation of angiogenesis	6.5838	3.6259	4.1182	1.0555	-0.015	-0.0825	0.5204	2.2016	0.1684	-0.5855	1.7965	-0.7041	1.0648	1.2083	2.656	0.7497	1.3607	-0.503	0.6811	-0.0985	1.1238	-2.5366	0.6965	0.2555	0.4491	0.659	0.3378	0.4163	-0.4857	0.1926	0.5993	-0.8228
GO:0001657, ureteric bud development	6.5725	3.3909	2.1586	1.377	0.1404	3.7294	0.9935	0.2866	2.3172	0.4352	1.5574	1.1491	4.1553	-0.9742	2.518	2.4288	1.1645	1.419	0.4391	-0.4202	0.5772	-0.1442	1.6315	1.7627	1.6482	0	0.7324	1.7454	3.8862	-0.4123	0.272	0.3408
GO:0051090, regulation of sequence-specific DNA bi	6.5701	2.007	1.8182	2.1021	0	2.1978	1.5944	0.8392	2.2971	0.107	-0.7908	1.5278	2.6225	0	2.1179	2.8208	0.3468	-0.5282	0.3706	-0.829	-0.0555	0.2218	-0.6482	3.549	1.1293	-0.4869	-0.0612	0.6635	-1.0614	-1.0035	0.8552	0.3732
GO:0060216, definitive hemopoiesis	6.5403	1.7462	-0.1442	0	0	0.2668	0.8932	0	3.0148	0	0	3.2432	-0.1911	0	1.0473	0	1.0005	0	0	1.5531	0	0.0828	0	0	0	0	0	0	0	0	0	0
GO:0045740, positive regulation of DNA replication	6.5346	0.6103	0.342	0.3181	-0.9066	-0.9925	-1.2858	-0.2276	-1.4527	0.231	-0.7635	-0.8965	1.4603	1.5633	3.6512	0.2113	0.3653	-1.0686	-1.032	1.0654	0.6616	0.3768	-1.1782	1.1369	0.0587	0.2847	-1.2912	-1.544	-0.2653	0.8939	0.9742	-0.7158
GO:0032526, response to retinoic acid	6.4404	2.3389	1.2888	2.1801	-0.2609	-0.342	1.3443	0.3681	-1.3458	-0.1014	-1.1497	1.9274	0.7445	1.0624	2.1005	0.9857	0.822	0.6084	0.4491	2.7054	2.5141	-0.535	-0.4613	1.0799	0.8898	1.3422	1.3285	-1.5271	-0.3795	-0.7648	1.2234	1.4213
GO:0001570, vasculogenesis	6.3747	3.0019	3.0719	2.3985	3.6256	-1.4605	1.6263	1.4308	2.2538	3.5451	-0.2329	0.3034	0.6767	-1.1827	2.865	2.2996	0.7716	0.3314	0.6313	1.7736	0.6924	-1.2982	2.0517	0.1419	1.4384	0.5443	-0.0473	1.1049	-0.1377	-1.0552	-0.6418	0.4723
GO:0046579, positive regulation of Ras protein sig	6.3628	-0.8288	0.8477	0	0	0.0359	0	0	0	-0.7631	1.0438	-0.6611	0	0	0.4087	0.2564	1.1638	0	0	2.3313	1.2604	-0.1783	0	0.6336	0.7781	0	0	0	0.3466	0	0	0
GO:0060045, positive regulation of cardiac muscle	6.2981	3.7817	3.6686	2.2177	0	0.5583	1.6271	2.2383	1.9895	1.1118	0.3714	-0.5639	-0.0987	-0.1789	3.7854	-0.7071	1.269	1.0817	0	-0.3035	0	0	0	0	0	1.6756	0.1908	-0.343	0	0	1.7904	1.4164
GO:0005178, integrin binding	6.276	1.7313	5.1036	1.9074	0.2335	1.733	-0.2705	0.922	-0.6305	0.0745	1.948	-0.3464	-0.6058	2.9924	1.3036	4.588	-0.0704	0.3522	2.4158	1.9935	0.2529	-0.5718	1.4014	-0.4598	1.4101	1.4163	0.5723	1.755	-0.843	1.6516	1.1732	-1.3644
GO:0042475, odontogenesis of dentin-containing too	6.1787	2.4549	2.8317	1.0195	4.1559	-0.3008	-0.5719	0.4301	1.4377	0.7661	0.7885	-0.2924	2.6479	1.4187	1.3779	4.2579	2.2163	0.2623	-1.3259	1.6785	0.2542	0.8128	-0.7321	-0.9788	-0.0218	1.3716	0.327	1.2209	-1.0476	-0.2554	1.057	-0.2311
GO:0001974, blood vessel remodeling	6.0916	1.5569	1.9638	0.1912	1.3792	0.5817	-0.5453	0.9756	1.3035	-0.4198	1.4134	3.0973	4.052	0.0246	1.6128	1.524	1.9141	-0.8708	-0.7875	-0.2737	1.19	2.5493	2.3941	-0.2327	0.003	-0.3441	-1.257	0.1874	0.3899	0.5817	-0.6587	1.9281
GO:0003690, double-stranded DNA binding	6.0446	4.0143	4.6068	2.035	-1.5278	0.4372	1.7092	-0.5868	0.7244	0.8062	-0.3143	1.6592	2.1376	0.2097	2.057	1.5078	1.4238	-0.4084	0.1851	0.1829	0.3512	0.6846	0.724	1.3374	0.786	0.5496	0.6712	0.5011	-0.3536	-0.5515	0.7804	-0.8783
GO:0048701, embryonic cranial skeleton morphogenes	5.9848	5.1905	2.0381	1.2559	0.2599	-0.6157	0.1941	0.2382	-0.1732	1.225	0.8343	1.3331	2.3237	0	3.9883	2.5678	0.0879	-0.6163	-0.0515	-1.1823	-0.084	0.2029	0.1477	1.2478	-0.2854	1.3279	-0.7014	-1.447	-1.6327	1.0829	2.5055	-0.0114
GO:0003682, chromatin binding	5.9141	0.4198	0.7442	-1.0877	-1.0302	2.2174	-2.3862	-0.7646	-0.222	0.6042	-0.2287	-0.1822	2.0441	-0.5405	0.1897	2.2646	0.8576	-2.4258	-0.9549	-0.4904	-0.4634	-1.3317	-0.9344	-1.1245	-2.7024	-0.7753	-2.2282	-1.3864	-1.5541	-1.1168	-1.6201	0.2568
GO:0009953, dorsal/ventral pattern formation	5.9077	0.0478	4.8037	3.4697	-0.0043	0.4362	1.4483	-0.8982	2.3648	-0.2874	-0.5929	3.3838	2.7209	0	0.8209	2.286	4.3708	-0.9015	-0.8215	0.6617	3.5013	-0.6833	0.9364	0.8717	-0.1324	0.0529	1.62	-0.6479	0.4066	0.7571	1.4219	0.0313
GO:0014032, neural crest cell development	5.9027	0.7982	2.0749	-0.1182	0	0	0.337	0	0	0	1.0856	1.486	2.3601	0	-0.6315	4.9779	2.1529	0.6094	0.567	0	0	0	0	0	-0.8912	0	0	0	0	0	0	0
GO:0051145, smooth muscle cell differentiation	5.8931	4.4102	2.9547	3.7488	1.2203	2.1123	-1.0969	1.3661	0	-1.0913	2.2224	0	0	0	3.7085	0.9559	1.2978	1.6836	0	0.3301	0	0.3322	0	0	0	0.3099	1.5581	2.8882	0	0	0	0.9175
GO:0000980, RNA polymerase II distal enhancer sequ	5.8796	0.9869	0.9799	0.2621	3.9872	3.5242	-0.2434	0	1.6786	0.2913	0	3.0514	1.2933	0	0	0	3.6584	-0.5216	1.6704	1.5833	0	0.8851	2.9625	0	2.2341	-1.0232	0	1.3703	-1.1938	0	0	-0.3844
GO:0060021, palate development	5.774	1.9071	3.7332	2.4333	4.4074	0.6053	2.2477	1.5558	0.7405	0.5012	1.2366	2.8322	-0.02	1.8755	2.6572	4.8306	1.8586	0.4204	0.0573	-0.5295	0.2125	0.8331	0.659	0.4436	1.4081	0.6711	-1.2427	0.6693	-0.367	2.4125	0.8015	-0.0746
GO:0006357, regulation of transcription from RNA p	5.7658	3.961	4.3823	1.9394	1.5935	1.2744	-0.8067	0.4878	1.2409	1.3954	1.2116	1.6918	2.786	1.129	2.2635	2.7526	0.3161	-0.4221	-0.5736	-0.097	-0.6674	0.5357	-0.1779	0.2038	-0.6735	0.3084	-0.3822	-1.5136	-1.3676	0.3885	0.4292	-0.2976
GO:0004714, transmembrane receptor protein tyrosin	5.7338	1.5228	1.3644	0.2865	0.2955	1.0615	-0.653	1.1795	1.1008	1.9752	1.5351	1.0699	1.6386	1.2523	3.1767	0.3118	0.5004	1.3279	0.8322	1.2893	1.5369	-0.7583	0.342	0.5206	0.7941	3.1463	-0.4155	-0.2343	1.6247	2.8862	-0.7922	-0.4397
GO:0021527, spinal cord association neuron differe	5.6624	-0.8232	0.7416	0	0	0	0	0	2.1243	0	0	0	0.6789	0	2.0298	3.6025	4.604	0	0.9517	0	0	1.4854	0	0	0.6583	0	-0.4892	0	0	0	0	0
GO:0048738, cardiac muscle tissue development	5.6154	3.9164	3.3993	2.1328	0	0	-0.385	0.8266	0	0.7455	3.3058	0	1.5682	0	0	1.3248	-1.4191	-0.7006	0	0	0.2344	0.2736	0	-0.4612	3.0719	0.651	0	0	-0.9824	0	0	0
GO:0000978, RNA polymerase II core promoter proxim	5.5986	2.5527	0.0652	0.5988	2.1312	1.0097	0.7812	0.8248	0.7192	1.8257	1.5522	0.8658	2.7101	-0.9561	1.5097	4.8627	0.13	-0.8547	0.2896	-1.2011	-0.0713	1.4913	-0.916	-0.8012	0.4237	0.228	-1.0489	-0.2623	-1.0438	0.0832	0.0777	0.3071
GO:0005515, protein binding	5.5782	1.4351	3.5663	0.0672	0.3716	-0.8828	0.5371	-0.2306	0.966	1.968	2.1289	-2.3788	2.2424	0.4121	-0.2802	4.0982	-1.6574	-2.7021	-1.6921	-3.4343	-0.1895	-5.5034	-1.6589	-1.8731	-1.9767	-3.1264	-5.0864	-3.866	-3.1517	1.7919	-3.886	-4.0427
GO:0008301, DNA binding, bending	5.5075	2.6511	0.8706	1.788	-0.2345	2.571	1.1145	2.5452	1.101	0.1345	-0.0297	0.8318	1.7291	-0.1779	2.0917	2.3212	0.2903	-0.2578	1.0284	-1.6465	0.1104	0.2023	-0.7445	2.165	0.87	0.1018	0.4062	0.9986	-0.7905	-0.1762	3.4667	2.0478
GO:2001214, positive regulation of vasculogenesis	5.4765	-0.1953	0	0	0	0	0	0	0	0	2.803	0	-0.3344	0	2.4258	0	0	0	0	0	0	0	0	0	1.7998	0	0	0	0	0	0	0
GO:0010468, regulation of gene expression	5.4206	1.477	2.2143	0.7536	0.2278	1.2118	0.3838	-0.495	0.8437	1.5417	0.5311	1.8595	3.6069	-0.2949	3.4095	2.1391	1.7467	0.042	-0.4849	-1.1731	-0.8702	-0.5603	0.6091	0.9128	1.3414	0.4938	-0.2772	-0.2011	0.1935	1.1647	0.6257	2.1035
GO:0055007, cardiac muscle cell differentiation	5.4145	3.9845	3.3616	1.8284	3.5725	0.236	-0.6409	2.0204	1.5076	0.5979	0.6086	1.0075	-0.1872	0.309	3.502	0.9832	0.6336	1.4802	0.8921	0.0623	1.2556	0.2173	0	0.5555	2.1183	2.6266	2.1138	1.538	-0.6561	0	3.3506	0.0477
GO:0048468, cell development	5.3573	1.7211	1.9491	0.4869	-0.8996	2.5216	0.6677	1.4562	1.0674	1.6231	-0.3437	-0.4615	0.9992	0	2.1307	2.7757	3.7832	0	0.1375	0.7884	1.4097	0.8356	-0.9299	0.4193	2.8473	0	0.0529	1.014	1.6763	0	0.8655	0
GO:0000790, nuclear chromatin	5.2696	0.2338	1.799	0.5575	3.3365	-0.471	0.2296	-1.4461	0.1453	-1.7324	-0.9525	-0.3458	0.1909	-1.197	-0.3569	2.1195	2.2812	-0.856	-0.2411	-1.5362	-1.205	0.6006	0.4547	-1.0486	-0.7873	0.8625	-1.1843	-1.9906	0.6148	-0.4906	-1.9769	-0.9323
GO:0009880, embryonic pattern specification	5.257	1.9789	3.8727	1.9114	2.8214	0.4806	0	-0.4977	0	-1.0705	-0.5137	2.6625	0	-1.2182	1.4417	-0.4988	-0.0752	-0.8999	-0.9088	1.4264	0	0.7324	0	-0.2836	-0.2309	0.5229	0.0096	0	-0.0263	-0.2656	0	1.2056
GO:0001569, patterning of blood vessels	5.2153	2.1899	0.7578	1.23	0.7147	1.2186	1.6997	1.335	0.8789	2.9713	-0.1013	2.3418	3.845	-1.0464	0.3584	1.7548	1.5078	-0.0601	-0.3244	-0.286	0.6844	1.6998	-0.1241	0.1806	-0.0625	2.423	-0.4099	-0.0792	-0.5035	3.6667	-0.3685	1.0682
GO:2000352, negative regulation of endothelial cel	5.1583	3.0696	3.6519	2.8967	0.5361	0	-1.0899	0	0	0	2.5862	0.1873	0	0	1.6252	0.242	1.825	0	2.3113	0.1989	0	-1.6956	0	-0.118	0.2342	0	0	0	0	0	-1.1969	0
GO:0045648, positive regulation of erythrocyte dif	5.147	0.4555	1.1467	0.3246	-0.2901	0.5368	2.1482	0	-0.086	-0.3385	-0.0579	0	0	-0.105	-1.0026	0	0.1059	-1.0419	-0.0974	0	0	0	0	-0.3819	0	0.0063	0	0	0	0	0	0
GO:0048566, embryonic digestive tract development	5.1461	1.9081	0.8146	0.8871	-1.2097	2.4329	1.7181	0	0	1.3433	1.0586	0.2064	0.7165	0	2.4317	0	0	3.5522	0	0	0	0.4987	0	-0.4659	1.5304	0	0	0	0	0	1.4678	-0.8443
GO:0030220, platelet formation	5.1351	-0.0375	-0.1969	0.3467	0	0	0	0	0	0	0.6029	0	0	0	0	-1.1213	0	0	0	0	0	0	0	-0.4772	0	0	0	0	0	0	0	0
GO:0048010, vascular endothelial growth factor rec	5.111	0.4863	0.0509	-0.1094	0	0.2167	-1.4123	-1.0648	2.1551	0	0	3.3447	2.573	-0.1224	1.7837	2.9809	0.0897	-0.2017	0	0	0	-0.9618	-0.4122	0.6984	0.6143	0	0	0	0	0	0	0.9425
GO:0048754, branching morphogenesis of an epitheli	5.0895	0.7812	-0.8806	-0.4745	0.6015	0.2099	-0.1196	-0.6023	-0.1141	-0.8252	1.5314	0.242	-0.8648	0.1574	2.3007	-0.0349	0.5922	-1.4668	-0.4135	1.1025	0.1769	-0.6111	-0.6425	0.6556	0.6381	-0.4654	-0.4715	-1.1626	-0.6241	0.7482	-0.8539	-1.5706
GO:0007267, cell-cell signaling	5.0644	-0.0115	4.3676	1.6481	3.3554	1.3905	1.7669	0.3103	-0.0314	1.3524	1.8758	0.0322	1.5721	2.2202	2.3591	0.2207	2.3761	2.4067	0.5634	-0.0448	1.6509	-0.4254	0.8952	0.2645	1.8261	0.3058	3.2005	1.0031	0.5523	0.8281	1.8512	-0.7707
GO:0048015, phosphatidylinositol-mediated signalin	5.0578	2.2475	1.2056	1.4495	0.1732	0	-0.1353	0	-1.0288	-0.1663	1.5012	-0.9569	-0.5922	1.3304	3.2318	3.7744	-0.2054	0.5369	-1.2374	-0.7281	0.8767	-1.048	0	1.143	0.579	0	0	0	0.1423	-0.8364	0	-0.3683
GO:0010595, positive regulation of endothelial cel	5.0457	1.7218	2.252	1.504	1.3032	0.4441	-0.1154	0.1418	-0.461	0	1.6828	1.9831	0.5664	1.1711	2.7359	1.2742	1.1598	0.1032	0.8286	0.1287	0.2762	-0.7951	0	0.2931	0.2608	-0.3712	0	0	-0.0465	0	-0.5567	-0.9755
GO:0001947, heart looping	5.0414	1.2561	0.1169	-0.3158	4.0515	0.8667	1.3867	1.9795	-0.2962	1.2524	1.3331	0.499	0.3445	1.3787	0.9005	0.1705	1.4958	0.2373	-0.3216	-1.0564	0.2524	2.4208	-0.2905	0.3127	1.2655	0.6737	0.0072	-0.1491	-0.0708	0.0522	1.0875	1.0194
GO:0060441, epithelial tube branching involved in	5.0295	1.8362	-0.7779	0	0	0.389	1.9086	0	-0.0531	-0.1621	0	0	1.6039	0	1.1605	1.441	0	0.0593	0	1.8558	0	0.6219	0	0	0	0	0.1637	0	-0.5068	0	3.2396	0.2602
GO:0070373, negative regulation of ERK1 and ERK2 c	5.0122	-0.8695	2.6427	0.0658	0	4.723	-0.5991	0.1078	0.4898	0.054	-0.5643	-0.6392	-0.0827	0.6362	-0.218	1.0928	-0.4056	0	0.2312	1.2725	1.3066	-1.6387	-1.1375	0.1373	0.4403	-0.5284	-0.7962	0.0726	0.769	-0.1292	0.5284	-1.0608
GO:0035239, tube morphogenesis	0	4.8206	0	0	0	0	0	0	0	0	0	0	0	0	0	-0.1461	0	0	0	0	0	0	0	0	0	0	0	0	0	0	0	0
GO:0032964, collagen biosynthetic process	0	4.678	2.7936	1.0137	0	0	0	0	0	0	0	0	0	0	0	0	0	0	0	0	0	0	0	0	0	0	0	0	0	0	0	0
GO:0010975, regulation of neuron projection develo	0	4.4447	1.4306	0	3.5698	0	2.1375	0	0.4304	0.2673	4.2775	-0.606	0	0	0	0.4057	1.3478	4.2238	0	0.0077	0	0	-0.0008	1.0168	0	-0.5808	0	0	0	0	0	0
GO:0008585, female gonad development	0	4.2236	1.1938	0	0	0	-0.9081	0.4018	0	0	0.6913	0	0	0	0	2.1858	0	0	0	-0.0433	0	-1.6084	0	0	0.3931	0	-0.6359	0	0	0	0	-0.7428
GO:0006935, chemotaxis	2.9942	4.1644	2.2433	1.9397	1.1853	1.3326	0.6985	1.8115	0.3661	-0.7738	1.5676	1.1001	2.1353	-0.5491	1.1971	1.7202	-0.348	-1.3108	0.6216	1.6838	0.9497	0.3542	-0.1422	0.5588	1.0878	0.4584	0.91	-1.1409	1.2872	2.6106	1.7108	1.9314
GO:0042060, wound healing	3.6177	4.1389	3.2486	2.2097	-0.0237	1.1461	-0.8281	0.4028	-0.1355	-1.0863	0.874	0.388	1.7396	0.5389	2.8234	1.7339	-1.0349	0.2846	3.0073	-0.3301	1.021	-0.5072	0.3211	-0.6909	0.115	-0.9643	0.8432	-0.462	0.1546	-0.6136	-0.8192	-0.829
GO:0071158, positive regulation of cell cycle arre	0	4.073	2.471	0.2777	-0.2182	-0.9897	0.1048	0	0	0	2.0619	0	0.5468	0	2.8778	0	0	0.321	0.4517	-1.0911	-0.3628	0	0	0	0	-0.9869	0	0	0.5366	0	0	2.1695
GO:0005615, extracellular space	3.4561	5.7599	8.781	2.8384	5.435	3.4758	0.6709	2.1441	2.0605	2.4193	3.597	3.6795	2.9216	3.5289	1.8921	3.2225	3.2221	1.9472	0.877	1.4341	2.2429	-0.4413	1.0454	2.8244	1.5928	0.2074	2.6391	0.4752	1.3092	2.4294	0.2914	0.563
GO:0005581, collagen	0.4533	4.6182	8.3088	6.0854	2.1069	2.5778	0.8854	1.5211	0.2579	-0.5567	0.7315	0.7066	-0.6429	-0.8633	1.7772	3.4937	3.337	3.5623	3.1218	3.2004	0.638	-0.1653	0.4332	-0.2391	-0.799	1.1656	1.8153	0.966	1.959	-0.2962	3.3954	1.5206
GO:0005578, proteinaceous extracellular matrix	2.2713	3.9221	9.0446	6.6242	2.7411	0.9342	2.9747	2.4127	-0.015	0.9891	3.0231	3.1054	3.1161	0.5911	0.3443	3.1288	2.1853	3.1843	2.2782	1.334	3.31	-0.3021	1.6035	-0.2842	1.0934	-1.0713	0.9549	0.8981	-0.5905	2.9435	1.2646	-0.0419
GO:0001501, skeletal system development	2.2244	4.4756	7.3624	2.5751	0.9997	1.2711	-0.706	1.2429	3.1988	-1.0629	-0.4138	1.2639	2.097	1.4021	2.0928	2.6646	2.2156	1.0676	2.8409	-0.9427	0.6213	0.9325	-0.0405	0.1708	1.0738	-0.4461	1.6888	-0.1485	0.0583	-0.7707	0.1695	0.1977
GO:0009897, external side of plasma membrane	2.7588	4.0771	7.0362	1.8528	0.3851	2.383	1.7869	0.3217	2.0752	2.475	3.4636	0.8504	-0.3655	-0.2665	2.9732	2.9789	0.17	0.465	0.9095	0.4922	0.3941	-0.4441	3.441	1.1644	1.2669	1.8269	0.8335	-0.4289	-1.5684	1.066	1.091	0.1391
GO:0071230, cellular response to amino acid stimul	3.7849	4.8538	6.6457	5.0414	1.4394	-1.1465	-1.421	0.0245	-0.5965	-0.2974	0.8637	1.5654	0.5614	-0.1298	3.1656	3.2819	2.3975	0.7565	3.6539	1.4781	0.079	-0.2526	0.7325	-0.7193	-0.5863	-0.8766	-0.2615	-0.5351	1.2322	-0.6649	0.7304	-1.6207
GO:0043589, skin morphogenesis	0	0	8.3351	0	1.0535	0	0	0	0	0	0	0	-0.4294	0	0	1.3534	3.4284	-1.0854	0	0	0	-0.6082	0	0	0	0	0	0	0	0	0	0
GO:0071773, cellular response to BMP stimulus	5.2469	0	7.549	3.1489	0.6466	0.1486	-0.7675	0	0	0	0	1.0688	0	0	5.3501	3.4956	1.0907	-0.4445	0	0	0	0	0.968	-0.9553	0	0	0.5866	0.2892	0	0	0	0
GO:0030198, extracellular matrix organization	3.2711	1.9181	6.8465	4.9553	1.163	-1.2139	-1.2827	1.0243	-0.4093	-0.1313	1.4373	1.811	1.9686	2.4839	2.8194	0.8535	1.4214	1.05	0.0359	1.4422	1.6728	-1.1018	1.0185	-1.9278	1.6439	-0.7959	0.8515	0.2437	-1.1292	-0.6429	0.6285	0.4838
GO:0005861, troponin complex	0	0.0022	6.4217	2.2784	0	0	0	0	0	0	0	0	0	-0.1214	0	0	0	0	0	0	0	0	0	0	0	0	0	0	0	-0.0254	0	0
GO:0030199, collagen fibril organization	1.8446	3.9366	6.3089	3.9518	-0.8685	0.0883	-0.4877	0.4086	-0.5143	-1.22	0.6774	2.3699	2.7066	0.5646	0.6323	2.5145	2.1144	4.026	2.5598	-0.4823	0	0.7606	-0.4453	-1.1903	-1.2887	-0.9583	-0.2623	0.4104	0.0675	0.4166	0.0233	0.0493
GO:0051592, response to calcium ion	-0.7835	-0.9308	6.1159	2.6001	-0.8322	-0.8028	0.2759	-0.393	0.0281	-0.3005	2.2063	2.0528	1.161	0.7423	-0.0391	1.1766	-0.3769	-0.7755	-0.5387	0.8947	2.0084	-0.4926	1.3366	1.0741	-0.4493	-1.5893	0.5562	0.1945	-0.2921	0.3334	0.284	-0.8299
GO:0002088, lens development in camera-type eye	-0.1129	3.0815	6.1072	3.4147	0.2545	0.7184	-1.7383	0	-0.2782	1.6709	0.3648	-0.9309	1.218	0	1.9786	1.3832	3.5495	1.2433	1.6305	1.1064	0.5317	-0.6242	0.5183	0.1984	2.2023	0.9967	0	-0.0752	1.445	-0.3146	0	-1.0614
GO:0031091, platelet alpha granule	0	0	6.1023	2.2003	0	0	0	0	0	0	3.0733	0.3819	0	0.5236	0	-0.8476	0	0	0	1.9136	0	0	0	0	-1.376	0	1.731	0	0	-1.2273	0	0
GO:0010811, positive regulation of cell-substrate	1.0063	1.6724	5.8786	4.1053	-1.1616	-0.788	-0.8319	-0.711	0	1.5108	0.6465	1.6429	1.457	-0.7205	0.3291	0.1166	0.3728	1.3177	1.3929	1.9804	2.4972	-0.5619	-0.0785	-1.3286	2.0652	-0.1818	-0.2056	0.9215	1.2697	1.0756	0.2167	1.1436
GO:0007155, cell adhesion	2.9116	1.2781	5.8405	2.8712	-0.6011	0.8197	1.9068	4.0151	1.7393	3.7389	1.2665	0.0387	1.6308	0.4395	2.1995	1.7849	2.1786	0.7781	0.1741	0.8362	2.5873	-0.5909	1.8903	0.0274	0.6757	-0.0746	0.1309	1.1097	-0.1304	4.2324	-0.0324	0.4788
GO:0030018, Z disc	-0.8545	1.4197	5.7547	-0.2276	0.106	0.924	1.9881	-0.7794	0.3001	2.6572	1.5009	-0.0803	2.1148	0.505	1.6321	2.7395	-1.2286	1.3846	0.1859	-0.3707	2.3585	-1.3115	1.861	1.2173	0.0515	-0.4801	-0.759	-0.0212	-0.4676	1.1366	-0.5695	-0.8035
GO:0001968, fibronectin binding	1.1626	1.5886	5.6826	2.4499	0	1.8469	0.2016	-0.8823	-0.0987	0	0.6487	3.4441	3.8161	0.2639	1.4192	0.907	0.7912	-0.1327	1.8372	0	0.3706	0.8849	4.4965	-0.5477	-0.0725	-1.4272	-0.9749	-0.0968	-0.3715	0	0	0
GO:0008201, heparin binding	0.6659	1.7167	5.6247	4.1016	0.8942	0.3492	2.1708	0.7125	0.8892	0.5689	0.4069	1.5419	2.9351	0.2646	1.4609	-0.5179	0.0651	1.4188	-0.4273	1.0041	-0.0958	-0.7037	0.7553	0.2582	0.3943	0.9585	-0.3217	0.2286	-1.2565	-0.2723	-0.3528	0.0364
GO:0009888, tissue development	0.5905	-0.0491	5.6127	3.8964	0	1.8586	1.2351	0	1.0143	-0.6672	-0.6403	-1.5934	-0.0292	-0.1355	-0.2035	2.0567	-0.6082	-0.8324	1.1479	-1.6214	2.6802	-1.3245	0.4607	1.9186	0	-0.1017	0.041	-0.9875	-0.9464	-1.0145	-0.2171	-0.3844
GO:0030855, epithelial cell differentiation	3.0167	4.8652	5.5478	1.8194	0.0378	1.8261	1.6502	-0.4374	2.5752	1.0117	0.4287	-1.3552	1.8901	-0.8387	3.0489	2.821	0.6855	-0.1781	1.3719	-0.1811	0.485	0.7942	1.1059	0.313	-0.4444	0.425	0.8126	1.0329	-0.2963	-0.1984	1.1978	1.9451
GO:0030216, keratinocyte differentiation	-0.8488	-0.2371	5.4687	1.3	-1.4883	0.238	-0.912	0.9842	0.384	-0.8315	1.3476	1.1296	1.2837	0.6633	-0.057	0.774	1.7349	0.3459	-0.7484	-1.138	0.8055	0.6089	-0.1897	-1.7911	2.0902	-1.5575	-1.0627	-0.3652	-0.977	-0.379	-0.7845	-1.0231
GO:0005523, tropomyosin binding	0.0301	0.5286	5.449	0	1.2931	0	0	0	0	0	0	0	-0.2082	-0.2525	0	-0.6265	0.1415	0	0	0	0	0	0	0	0	0	0	0	0	0	0	0
GO:0006937, regulation of muscle contraction	0	-0.4416	5.3737	1.5527	-0.4318	0	0	0	0	0	0	0.1554	-0.2831	0.5208	-0.6654	0.9033	0.1044	0.1005	0.8064	0	-0.6109	-1.5317	0	0.3455	1.5779	0	0	0	0.3226	-0.6016	0	-0.2451
GO:0030674, protein binding, bridging	-1.1319	0.0461	5.3534	2.7052	-1.671	-0.4546	0.0737	0.9751	-0.1141	-0.029	1.4952	1.8709	1.4159	0.16	0.6164	2.8636	-0.2779	-0.5928	0.6181	-0.7305	1.6885	-0.4956	-0.6055	-0.6207	-0.8486	-0.682	0.3324	-0.7733	0.4439	0.1114	-0.2947	-1.2099
GO:0070062, extracellular vesicular exosome	0.4455	1.0819	5.3378	2.016	-0.9208	0.0833	-0.6579	0.0334	0.1814	0.4034	-0.6105	0.1596	0.45	-0.9007	-0.3985	1.6175	0.3993	-1.1494	-0.5919	1.138	-0.9588	-2.0347	0.6061	-0.2917	-0.5328	-1.2033	-0.8714	-0.3068	-1.791	-1.3958	-1.6047	-0.5189
GO:0030511, positive regulation of transforming gr	1.8856	1.6903	5.1592	2.8237	0	1.0666	-0.4945	1.8279	0	-0.3174	-0.4535	0	0.2838	0	-0.2039	0	0.066	1.3806	0	-0.6425	0	-1.6031	0	0	0	0	-0.3145	0.0799	-0.5522	0	-1.3803	-0.1798
GO:0046332, SMAD binding	4.0512	4.7597	5.1513	2.2677	-0.5077	0.6875	0.073	1.3734	-0.8753	0.3664	0.8454	-0.36	0.1876	0	0.3305	1.7054	3.3858	-0.061	2.9569	-0.1746	-0.2561	-0.0977	0.402	-0.7058	-0.9798	-0.6792	-0.8643	-0.5017	-0.5425	0.1971	1.541	1.6602
GO:0001937, negative regulation of endothelial cel	-0.4621	1.763	5.0398	3.0854	0.099	-0.3258	1.2345	1.8774	-1.0714	-0.2874	3.6488	0.6954	0.5013	0.6491	1.2142	-0.6684	0.5323	1.327	1.315	0.6342	0	-1.052	0	0.7256	-0.4904	0	0.7572	0.734	-1.171	-0.3757	1.271	0.23
GO:0042474, middle ear morphogenesis	1.3845	3.4106	4.9865	3.1794	0.2057	3.0401	-0.2253	0.4692	0.9818	-0.7117	0.6063	3.2559	4.205	0	0.888	3.4732	0.6257	-0.3182	0.8727	-0.9412	0.1907	-0.9502	0.5319	-0.0767	0.4453	0	3.5339	0	0.7189	0	1.6661	0.1201
GO:0043627, response to estrogen	4.7433	2.595	4.9659	2.5606	1.56	0.1859	-0.2125	2.0165	0.0527	0.5618	1.3353	2.6772	0.1076	0.1512	2.2773	0.1355	0.8105	-0.9125	0.2065	0.0036	-0.4664	1.4665	0.1499	1.5679	1.8791	0	-0.324	0.1116	-0.403	2.1222	2.3214	2.7465
GO:0051897, positive regulation of protein kinase	2.9822	2.1635	4.8392	2.836	2.4216	1.7688	-0.5603	0.3478	-1.0261	0.1501	0.3511	0.0677	2.3913	0.7313	0.8932	2.3468	1.0457	-1.3507	0.3154	-0.2817	1.978	-1.3352	-0.5072	-0.6876	0.4901	-0.3369	-0.219	0.0199	-0.6933	0.4308	0.8923	-1.3454
GO:0018149, peptide cross-linking	-0.1817	3.3711	4.8192	1.6014	-0.1403	0.759	-0.3261	2.2144	0	0	1.8481	0.9919	0	3.0326	0	0.6179	1.0468	0	2.9971	-0.2314	0.2759	1.214	0	-0.4038	1.9448	0	0	0	0.1968	0.5702	0	0
GO:0055010, ventricular cardiac muscle tissue morp	3.6518	1.1501	4.7618	2.5044	1.608	-0.7411	-0.3725	0.8354	0	0	0.8291	1.2821	1.6851	0.1552	-0.6397	2.7304	0.3923	0.5377	-0.2266	-0.6521	0.5161	-0.729	0	-0.1334	-0.0024	-1.1205	-0.2209	0	-1.3697	-0.0388	-1.3272	-0.0962
GO:0006954, inflammatory response	-0.2977	1.3147	4.7415	0.7028	1.059	1.3694	-0.1785	0.7155	0.3998	-1.428	1.089	0.8524	2.3723	-0.913	-0.2834	0.1622	-1.6095	-0.0359	0.1759	0.458	2.5736	0.5305	0.686	1.7149	1.2857	-0.4235	0.5507	0.3968	-0.1071	0.8719	1.5615	2.5822
GO:0005198, structural molecule activity	0.1263	0.1695	4.6716	2.8821	3.1781	1.9381	0.4492	1.9828	1.2165	0.1353	2.9997	0.1772	1.5445	1.2819	-0.1633	4.214	0.7119	1.3288	3.0212	4.1425	0.9499	1.3203	2.072	2.154	-0.1166	0.0098	0.6095	0.2285	0.6218	1.6419	2.3216	0.5481
GO:0048514, blood vessel morphogenesis	3.0902	2.5445	4.6311	1.4716	0.3843	1.6447	0.2532	-0.0772	-0.9329	0.4401	2.3398	-0.0497	2.6454	0.4698	1.5208	0.6676	0.0487	0.4594	0.1316	0.1588	-0.9159	-0.4432	0	-0.3839	0.0239	0.0312	-0.7825	-0.1665	-0.4402	-1.3373	0.7136	-1.3485
GO:0005520, insulin-like growth factor binding	1.6359	0.6229	4.6166	3.2215	2.0744	0.6144	-0.407	-0.6926	0	2.0881	0.7996	0.5068	3.2723	-0.1442	1.0304	1.0277	1.0002	-0.418	1.3222	-0.7162	0.6195	-0.6543	-0.9535	-0.7937	0.8583	0.4988	0	0	-0.7508	-0.7377	-0.3052	-0.1471
GO:0005604, basement membrane	2.2805	0.5239	4.5138	3.3348	-0.7156	0.4094	0.856	1.4265	1.3182	1.0396	-1.2123	0.128	2.703	-1.2052	0.9953	0.6823	-1.4241	0.1694	1.2085	-0.0946	1.0557	-2.1154	-0.4333	-1.2235	0.8952	-1.6898	-0.7621	-0.0107	-1.2023	1.7547	0.497	0.394
GO:0009986, cell surface	3.6338	1.8411	4.3998	2.5523	2.4675	-0.0089	3.9887	2.3189	1.0318	2.6362	2.2018	-0.5112	1.6027	2.2117	2.4774	2.7008	1.3366	-0.6208	1.6761	2.2384	2.1784	-1.7672	2.3456	1.0398	2.4102	1.3934	1.2051	-0.5697	0.0721	1.2929	0.7437	0.056
GO:0007179, transforming growth factor beta recept	0.9605	1.8677	4.3531	1.8994	2.2028	-0.283	-1.1569	0.1782	-0.4096	-0.5972	0.1222	0.7978	0.5909	1.6832	-1.0105	2.0727	0.8401	-1.1138	0.6209	-0.7118	0.2978	-0.704	1.3582	0.5615	-0.2319	-1.4174	-1.1303	-1.6384	0.5954	0	0.2985	0.4999
GO:0042802, identical protein binding	0.9919	-0.1494	4.3313	0.7642	-1.4804	0.537	0.3429	0.5606	-1.4813	-0.215	-1.7065	-0.4993	0.3745	-1.3695	-1.5127	0.4589	-1.394	-1.8374	-1.6311	-0.7558	-0.0811	-3.1027	-0.3692	-0.8625	-1.0799	-0.8533	-2.0151	-2.349	-2.248	-0.4811	-2.3715	-2.2482
GO:0042493, response to drug	3.8264	1.9681	4.3019	0.3268	-1.8363	0.1429	-0.5482	1.1523	-0.6967	1.192	-0.128	-0.3018	1.1077	-0.2499	1.0131	-0.1635	0.4535	0.6784	-0.1904	-1.097	-1.0761	-0.9714	0.8516	0.3168	0.2275	-0.7371	0.9697	-0.4303	-0.8397	0.6042	0.906	-0.2892
GO:0031994, insulin-like growth factor I binding	0	0.9536	4.2685	2.4334	0	0	0	0	0	0	0	0	0	0	0	0	0	0	0	0	0	0	0	0	0	0	0	0	0	0	0	0
GO:0051146, striated muscle cell differentiation	0	0.3162	4.1934	0	0	0	0	0	0	0	0	0	1.2908	0	0	1.6918	3.0346	-1.7342	0	0	0	0	0	0.0261	0	0	0	0	0	0	0	0
GO:0060389, pathway-restricted SMAD protein phosph	1.8358	-0.2143	4.1842	2.4048	0	0.9343	0	0	0.2659	0	0	1.1693	1.9143	0	-0.6077	-0.0441	-0.0162	0	0	0	0	-0.5302	0	0	0.5825	0	0	0	0	0	0	0.4655
GO:0001837, epithelial to mesenchymal transition	3.6502	1.0828	4.1676	0.4673	2.1165	2.2209	1.0477	1.3466	-0.0872	0	0.047	1.5147	1.5441	0.3069	-0.163	0.7098	1.1189	0.0587	-0.103	-0.0731	0.9802	-0.2402	0	0.1725	-0.3347	1.8854	0.4323	-0.115	-0.4567	0.9495	0	1.4874
GO:0001942, hair follicle development	2.4619	2.8486	4.1166	0.3551	1.8894	0.5671	-0.0921	1.6171	0.2054	-0.0294	1.2336	1.1566	1.2004	-0.1953	0.5982	1.2102	0.961	-0.6799	-0.908	0.2502	2.2243	-0.1385	1.8456	0.2334	0.0659	-0.8154	-0.8441	-0.2197	0.2455	1.0659	0.2907	0.0901
GO:0060065, uterus development	0	1.8764	4.1098	0	0	0	0	0	1.0875	0	-0.2322	0	0	0	3.1401	1.2742	1.5518	0	0	0	0	-0.3239	0	0	0	0	0	0	0	0	0	0
GO:0031668, cellular response to extracellular sti	-0.4503	0.8891	4.092	-1.2795	0	0	0	0	-0.5614	1.7387	-0.7691	-0.0787	-0.7033	0	0.2982	0	-0.1881	0	-0.3021	0	0	-1.6469	0	0	0	0	-1.2373	0	0.2842	0	0	0
GO:0005509, calcium ion binding	2.2067	-0.5333	4.047	-0.2707	0.7515	2.4829	3.1865	2.1679	-0.9497	2.8886	1.3413	-0.7831	1.2105	3.4881	-0.0005	3.2368	0.7048	-0.0261	-0.7576	-0.4867	1.757	-0.6057	-0.347	-0.0208	0.9382	0.2636	-1.0883	-1.4967	0.2589	4.0088	-1.0789	-0.0483
GO:0008544, epidermis development	0.5073	0.511	4.0298	0.8254	-1.5471	0.9346	-0.376	0.6833	-0.654	0.4599	-0.3846	-0.6545	-1.53	-0.5133	0.9246	-0.8132	1.9044	-0.3812	-0.8413	0.0882	-0.9375	1.491	-0.2575	-0.5059	0.2531	-0.5491	-1.3644	-0.3896	-1.0855	0.8619	-0.2488	-0.3346
GO:0005158, insulin receptor binding	3.1412	0.5409	1.4335	4.7334	0	-0.4048	-0.4821	0	-0.0303	3.0042	0.6014	-0.0158	1.2899	1.3527	0.2364	2.6042	0.4828	0	0	-0.7231	-0.3869	-0.1697	0.8411	0.0042	-0.0303	1.573	-0.8592	0.0423	2.6363	0.6114	0	-0.9962
GO:0005212, structural constituent of eye lens	-0.6624	1.2103	4.0503	4.6233	-0.4357	-0.613	0.48	0.8527	0	2.2443	-0.0767	-1.6831	-0.9397	0	2.3843	0.8796	0	2.6673	1.0092	0.8006	1.7204	0.1484	0	1.0259	2.776	1.0312	0.174	1.2722	0	0.0556	0	-0.3351
GO:0048596, embryonic camera-type eye morphogenesi	2.7282	1.3159	2.0404	4.528	0	0.2909	0	0.7616	0	0	0	0.3842	1.2064	0.7926	1.1312	0.6634	0	0.9262	0.4777	0.627	0.6774	-0.2458	-0.3498	0	0.8915	0.3333	0.9014	0	0.277	-0.3712	1.2641	0
GO:0032868, response to insulin	0.6916	-0.4781	1.1479	4.3602	1.1924	-0.8702	1.2807	-0.2398	-0.2804	-0.2374	-1.1485	-0.3707	-0.0034	-0.899	-0.4875	0.7281	0.7874	-0.878	-0.7066	0.7122	-0.1395	-1.8478	0.3198	0	-0.8344	-1.0039	-1.8415	0.5978	1.0246	-0.71	-0.622	-0.8411
GO:0030218, erythrocyte differentiation	3.9477	-0.5731	2.7032	4.2097	-0.1974	1.3093	0.8167	0.9047	-0.436	-0.1713	0.1011	-1.6753	-0.5008	-1.0653	0.3632	-0.3823	0.1969	-1.1675	0.1383	0.4513	-0.6833	0.7363	1.4295	-1.6061	-0.3571	0.3378	-1.0746	-0.4917	0.8266	-0.5956	0	-0.4521
GO:0006006, glucose metabolic process	2.2852	1.56	3.0778	4.0324	0.6838	2.5208	1.225	1.7026	-1.189	-1.3847	1.3716	0.6216	1.261	-0.5729	1.4966	2.6723	2.0136	-1.7207	0.4186	1.7277	0.7077	-0.5127	0.3396	-0.5817	-0.4597	-0.6691	0.1554	-0.5016	0.2542	-1.1671	2.1078	-0.3343
GO:0036342, post-anal tail morphogenesis	0.0989	0.6546	4.3169	-0.5142	8.9837	-1.3696	0.7731	0	-0.7267	-0.4337	0	3.4198	0.3166	0	1.3361	0	1.2244	0	0.6458	-0.9708	0.0168	0.1947	0.5902	0	0.8337	0.0003	0	-0.798	0.2862	-1.6947	-0.7014	-0.554
GO:0033138, positive regulation of peptidyl-serine	0.5644	-0.1541	0.9368	-0.4235	6.587	0.1575	-0.4467	-0.1143	-0.3951	0.4937	1.1474	-0.0921	-0.262	1.3326	-0.4856	-0.2941	-0.0057	-0.8588	0.0808	-0.5022	0.1115	-1.0379	-1.6625	-0.4086	1.2369	-0.9504	-0.274	-1.1871	0.1064	0.2777	-0.0193	-2.0372
GO:0021846, cell proliferation in forebrain	0	0.0157	2.0864	0	6.5775	0	4.478	0	1.2882	1.5529	2.2324	3.9616	1.6744	0	-0.0237	1.353	1.9013	1.1264	-0.2595	0	0	0	0	2.9169	0	0	0	3.2681	0	0	0	0
GO:0001756, somitogenesis	1.4645	2.0102	0.5071	0.5151	6.3761	2.2799	0.9934	1.5313	-0.5201	0.3639	1.962	2.2914	1.461	1.313	0.716	3.4279	1.2632	0.3133	0.4382	-0.6502	1.5392	0.9617	0.2805	-0.2357	-0.2367	1.3425	-0.7819	0.5605	1.3268	1.7717	0.3683	-1.0212
GO:0060395, SMAD protein signal transduction	2.9988	1.0963	3.1628	0.3082	6.1718	-0.3526	-1.337	-0.4573	0.0357	-1.2075	-1.5523	0.8575	2.201	0	0.0578	1.0224	1.6298	0	-0.2301	-1.0561	0.6215	1.0691	0	-0.2955	1.2969	0	-0.3116	0	0.7485	0	-0.1314	0
GO:0030509, BMP signaling pathway	3.3164	0.7214	2.9289	1.9308	6.093	1.4181	-1.2425	1.1533	-0.835	0.0384	1.4216	3.0685	0.4594	1.3639	0.2438	5.2104	0.5436	0.5451	0.5524	0.3343	0.8204	0.6058	-0.0358	0.2829	1.9121	2.6547	-0.1927	1.0992	-0.9373	1.3549	0.1986	-0.2021
GO:0003007, heart morphogenesis	5.6436	2.0185	3.164	2.0588	5.726	2.5436	0.9836	0.0595	-0.1663	2.3709	0.4209	2.9601	3.5734	1.1652	0.2795	3.7529	0.7068	-0.0258	-0.1144	0.1864	0.9417	2.8726	-0.635	-0.5116	0.7001	1.0793	-1.2998	0.0769	-0.2543	0.1459	-0.9499	0.8036
GO:2000273, positive regulation of receptor activi	2.8829	-0.6952	3.0637	2.2555	5.6622	0.9008	0.2193	-0.3425	0	-1.0684	0	0	0.6528	3.5294	0.9064	0.8322	1.1774	0.6189	0.6408	-0.5389	-0.1651	-1.5982	0	-0.8559	0.4293	-1.6949	0	0	-0.3373	0	1.6223	0
GO:0050768, negative regulation of neurogenesis	0	-0.6744	-0.08	1.7263	5.4843	-0.2528	0	0	-0.3048	0.7324	1.2738	0	-0.0079	2.6084	0	-0.0092	0.8264	0	0	-0.9104	-0.021	0	0	0	0.5649	-1.012	1.2404	0	0	0	0	0
GO:0060070, canonical Wnt signaling pathway	4.0442	0.9476	2.1509	1.8084	5.4054	1.6802	0.9661	0.7406	-1.1226	0.5118	0.5832	0.7528	1.6498	1.0236	0.7029	0.1534	1.1942	1.3211	0.0393	-0.6389	0.6549	0.1269	-1.3895	-1.4352	0.8252	1.248	1.3348	0.5143	2.1313	-0.6095	-0.0687	-0.9536
GO:0060349, bone morphogenesis	0.7512	1.0568	1.2517	0.7843	5.3626	1.7888	0.819	0.9003	0.0218	-1.3056	0	4.4882	1.1073	-1.3091	0.7399	4.2419	-0.4353	-0.4064	1.94	-1.0622	-0.0348	1.7695	1.3347	-0.6256	0.7061	1.1649	0.6835	1.1923	0.8591	0.5783	-1.6896	-0.6753
GO:0005109, frizzled binding	2.0852	0.6819	3.8047	2.1004	4.8658	0.838	2.9776	0.8886	-0.169	1.5541	2.502	3.3122	1.0808	1.7967	-0.0507	1.5978	1.4719	1.1177	-0.3471	-0.563	-0.5911	-1.0788	-0.379	0.4425	1.3749	0.5604	2.325	0.2523	-0.2172	1.0566	0.3679	-1.4106
GO:0032496, response to lipopolysaccharide	-0.4016	0.1336	-0.0288	-2.2368	4.2356	0.304	0.2328	1.17	0.969	0.7462	0.4817	-1.0936	0.377	-0.9849	-0.5637	0.6813	0.0249	-1.1854	0.0644	0.6037	1.9245	-1.5652	2.8772	0.9456	1.279	-1.149	0.2325	-0.881	-0.4492	0.5321	1.0973	0.6684
GO:0007368, determination of left/right symmetry	1.7053	-0.1786	0.4623	1.1587	4.1553	2.3043	0.9081	0.5718	-0.9107	1.6048	0.1238	1.5946	1.6411	0.9922	-0.5204	0.6814	0.4291	0	0.0852	-0.0053	-0.4682	0.315	-1.1797	0.0313	0.478	0.3813	-0.0253	0.1173	-0.8029	-0.8477	1.0506	-0.9782
GO:0030317, sperm motility	-1.2314	1.373	-0.0659	1.3263	4.15	0.2911	0.0576	-0.8049	-0.5075	-0.4566	0.0556	0.4555	2.1361	3.1017	-0.3562	-0.7874	-0.5757	0.0033	1.3965	-0.9863	1.9524	1.628	2.4689	-0.5539	-0.2085	-0.9527	2.1891	0.6498	-1.5282	3.3363	-0.4479	0.6343
GO:0050770, regulation of axonogenesis	0.717	0.0602	2.1222	-0.4726	4.0134	0.4297	-1.1164	-0.5323	0.271	-0.8779	2.8825	0.2784	0.9246	0	0.2002	0.5806	1.3095	0.9848	-0.4484	1.9528	0	-0.9998	0	-1.1717	0	0	0.9331	1.9307	0.3768	-0.3994	0	-0.0188
GO:0030916, otic vesicle formation	0	0	0	0	0	8.9553	0	0	0	0	0	0	0	0	0	0	0	0	0	0	0	0	0	0	0	0	0	0	0	0	0	0
GO:0007389, pattern specification process	5.2195	3.9198	3.0856	2.1048	0.7144	6.0724	1.0219	1.3853	2.2601	0.0656	0.5866	3.0187	1.3345	1.1086	2.8261	1.725	3.28	1.1458	2.6992	-0.2759	0.524	1.3565	2.1886	2.1968	1.3645	-0.1773	3.4938	0.9859	0.3253	-0.9497	0.3558	-0.5683
GO:0048665, neuron fate specification	0	3.003	0	1.7323	0	5.6535	0	0	1.0209	1.0417	0	0	0.8277	0	1.399	3.121	0	0	1.1001	0	0	2.5567	0	0	0	0	0.9117	0	0	0	0.597	0.4042
GO:0032270, positive regulation of cellular protei	0	-1.0908	0	0.5114	0.5518	5.6514	0	0	0	0	0	0	0	0.2892	0	1.1714	-0.5774	-1.6043	0	1.2636	1.7783	-0.714	0	0	0	0.6801	-0.4191	0	-0.5337	0	0	-1.427
GO:0034115, negative regulation of heterotypic cel	0	0	0	0	0	5.6216	0	0	0	0	0	0	0	0	0	0	0	0	0	0	0	0	0	0	0	0	0	0	0	0	0	0
GO:0060081, membrane hyperpolarization	0	0	0	0	0	5.599	0	0	0	1.2485	0	0	0	0	0	0	0	0	0	0	0	0	0	0	0	0.051	0	-0.4844	0	0	0	0
GO:0071320, cellular response to cAMP	-0.0735	0.3863	3.3228	1.1254	0.584	5.3306	2.6858	0.0971	0.1336	5.1223	-0.6648	-0.4045	2.1181	-1.4425	0.9823	1.7404	3.0533	-0.1068	0.6154	1.4788	1.4469	0.5651	-0.5227	-0.5317	-0.6872	0.8236	-1.0753	0.748	1.0478	-0.5001	1.1949	-1.8611
GO:0016331, morphogenesis of embryonic epithelium	0	1.6174	0.9399	0	0	5.2747	0	0	0	0	1.0238	0	0	0	0	0	-0.5806	-0.7248	0	0	0	-0.3722	0	0.2951	0	0	0	0	0	0	0	0
GO:0019395, fatty acid oxidation	0	0	0	0	0	4.9965	0	0	0	0	0	0	0	0	0	0	0	0	0	0	0	0	0	0	0	0	0	0	0	0	0	0
GO:0035690, cellular response to drug	2.391	0.8969	-0.0565	-0.4734	-0.9447	4.7175	0.7874	1.9144	1.1726	0.7678	0.713	0.438	1.1165	-1.0465	1.4542	1.7836	0.4269	1.1116	-0.0144	0.6289	1.3039	-0.8107	0.9792	0.2144	-1.0753	0.0294	0.5406	-0.8301	0.9387	2.5962	0.6271	0.053
GO:0046326, positive regulation of glucose import	3.2034	-0.6776	1.6956	0.4746	-0.3807	4.5711	0.529	0.984	-0.6875	1.3945	-1.0045	-0.0946	0.0388	0.4168	-0.0173	3.3536	-0.3914	-0.2924	0	0.4603	1.8883	-0.4275	-0.0286	-0.8571	0.4425	3.067	0.4788	-0.3582	1.3078	1.9042	0	-1.6437
GO:0009948, anterior/posterior axis specification	3.2352	0.6534	0.7013	-0.0918	0.8372	4.4534	-1.25	-0.1018	0	0.9692	0	2.0531	0	0	0	1.7153	1.5984	0.5492	0	-0.8717	0	-0.0477	0	-0.1749	0	-0.9445	-0.8806	-0.5148	0	0	0	0
GO:0050731, positive regulation of peptidyl-tyrosi	3.0428	0.0064	0.7202	-0.5224	0.3833	4.4225	-0.827	-0.2538	0.2974	-0.0044	0.9744	-0.0628	-0.3127	0.0952	1.3642	0.3688	0.6656	-0.4655	-0.637	1.0789	0.1545	-0.6726	-0.0021	0.5004	1.7468	0.2382	0.7161	0.6354	1.3592	0.3086	1.7913	-1.9738
GO:0045777, positive regulation of blood pressure	0.824	-0.4361	-0.8341	-1.2616	1.0675	4.3854	0.2973	2.5907	1.0137	2.0557	-0.1799	1.7682	0.5022	3.0942	0.5459	2.0561	1.4011	-0.3219	1.8272	1.2619	2.3406	-0.0811	1.3948	-0.4327	-0.1728	3.4381	0	1.5867	1.4913	0	3.539	-1.0488
GO:0032720, negative regulation of tumor necrosis	1.8499	2.1544	1.057	0.5914	0	4.3608	0	0.6611	0.7446	1.6377	1.2892	0.2838	-0.3453	-0.5365	1.0537	-0.595	-0.2012	1.7233	0.2717	0.3282	0	-0.5189	-0.5599	-0.5099	0.5326	1.8324	0.4201	0.3155	0.0547	0.2008	0.8193	-1.7851
GO:0032757, positive regulation of interleukin-8 p	-0.3758	2.0353	0.7599	-0.1157	0	4.2141	-1.2059	0.5352	0	0.037	0	0.2898	0.4665	-0.7359	-0.0892	1.8194	1.2726	-0.2095	0.9502	1.2366	3.5536	0	-0.3157	2.9908	1.8106	0.6612	0	0	-0.4342	0	3.6205	-1.2892
GO:0048662, negative regulation of smooth muscle c	0.3059	3.1661	3.5131	2.0101	1.1052	4.1759	-1.0267	0.6888	-0.7472	0.9465	1.4422	0.0395	0.6948	0.2069	-0.4709	0.8895	0.7274	0.2901	0.1543	1.1341	2.0451	-0.1322	0	-0.1127	0.578	-0.1232	-1.8049	-0.8929	0.229	0.4549	-0.2625	-0.7801
GO:0007605, sensory perception of sound	0.1034	1.0499	2.4063	2.7157	-0.4577	4.1569	0.855	-0.0779	0.1503	1.3217	2.337	0.8719	3.1771	-0.2688	0.8076	2.6449	0.267	-0.8587	0.0336	0.3569	0.2997	-1.2234	0.5525	0.5179	-1.535	-0.2748	1.7967	-0.8035	-1.0662	-0.7522	-0.6409	-0.6063
GO:0045599, negative regulation of fat cell differ	1.2849	1.615	2.6186	-0.6042	3.009	4.1513	1.4196	0	-0.4189	0.9588	1.7686	-0.3268	0.5941	1.9881	0.6767	2.9024	1.3291	-0.6132	0.0087	0.8471	1.6955	-0.5637	-0.4794	-0.7127	0.5891	0.2226	0	-1.0955	0.4033	-0.8992	1.6825	-1.9792
GO:0009749, response to glucose	-0.5981	-0.951	1.8886	0.2319	-0.4478	4.1135	-0.1285	-1.0019	-0.3347	-1.5822	-0.2005	-0.7696	-0.2579	0	-1.3683	2.3674	-0.1715	-1.22	0.6597	0.523	1.1312	-0.9425	-0.2063	-0.395	-1.5566	-0.2046	-1.5551	-1.1775	0.9299	-0.5039	2.4928	-0.7574
GO:0045776, negative regulation of blood pressure	0	-0.8695	-0.7977	-0.5782	0.4987	4.0962	-0.3656	-0.1234	1.8504	1.285	1.573	1.6287	1.2247	1.5478	0.0858	2.7396	0.949	0	-1.1526	1.2114	2.1686	-0.9707	1.2748	0.5375	0.4432	1.0828	-1.2346	1.2335	1.1849	0.6332	0.1349	-0.99
GO:0002087, regulation of respiratory gaseous exch	0	-0.0929	-0.0897	1.3865	0	4.0786	0	0	2.9055	0.9575	0	0	0.6927	0	1.963	2.5703	0	0	0	-0.0683	0	0	-0.1756	0	1.1091	0	0	0.7879	0	0	0.0167	0.2975
GO:0035909, aorta morphogenesis	0	3.3697	0	0	0	4.0562	0	0	1.006	0	0	2.6217	3.558	0	0.3149	0.763	0	-0.1086	0	0	0	0	0	-0.084	-0.3728	0.0882	0	0	0	0	0	0
GO:0048856, anatomical structure development	0	2.1854	1.2532	0.1325	0	4.0368	0	0	0	0	0	-0.4375	2.4335	0	0	1.9102	0.9986	0	0	0	0	-0.9095	0	0.5159	0	0	0	0	0	0	0	0
GO:0035458, cellular response to interferon-beta	0	2.9419	2.6905	2.0107	1.4408	0	8.9479	4.3067	2.7746	1.0973	0	3.5291	3.392	0.6479	0.6082	0	1.8924	0	1.4385	0	1.0798	-1.705	-1.0707	3.7109	0	0.9327	0.2595	0.0224	2.4586	2.709	1.3304	0
GO:0051856, adhesion to symbiont	0	1.2812	0.1146	2.0163	0	0	8.3329	5.0606	0	0	0	1.7777	0	0	0.5803	0	0	0	3.7293	0	0	0	0	2.4569	0	0	0	0	0	0	0	0
GO:0020005, symbiont-containing vacuole membrane	0	2.9901	0.8914	2.9236	0	0	7.4689	5.0606	0	0	0	0	0	0	0.5803	0	0	0	3.1964	0	0	0	0	2.4569	0	0	0	0	0	0	0	0
GO:0071346, cellular response to interferon-gamma	-0.675	1.9887	0.5149	1.6619	0.3665	-0.0824	5.4663	3.043	0	-1.4197	0.1498	3.7804	0	-0.8047	0.5355	0	0	0	2.1418	-0.8573	0	-1.4725	-0.9181	4.5169	0	-0.291	-1.4856	-0.2532	0.7947	1.4191	0	-0.0472
GO:0042832, defense response to protozoan	0.5933	4.0216	0.6337	2.4483	1.6271	0	5.2135	3.6988	1.1988	-1.0165	-0.7	0.6706	0	0.6155	1.0077	-0.8117	1.9003	0	3.21	0.4076	1.2912	0.0171	-1.2172	1.8695	2.784	0	-0.0113	1.1866	1.1304	3.4199	-0.6037	-0.8226
GO:0050830, defense response to Gram-positive bact	0.7905	1.3121	1.9301	0.4704	3.323	1.2497	4.8543	3.0372	0.2541	-0.5709	1.6789	1.8164	-0.4184	-0.5272	1.3966	0.0671	0.18	0.0367	0.8654	2.4429	1.6813	0.1337	-0.1576	3.3878	-0.0203	1.3238	-0.6622	0.2332	1.0169	0.2947	0.5372	0.5356
GO:0031410, cytoplasmic vesicle	2.2661	-0.7555	-0.5347	-0.4042	-1.1513	-1.3514	4.7642	2.4539	-0.4397	1.7601	-0.7107	-0.0701	1.0687	-0.9551	-1.1089	-0.4402	-1.7966	-2.7077	0.5593	-1.3501	-0.9898	-2.7958	-0.2595	-0.6071	-0.1243	-1.5963	-1.0326	0.6692	-2.3069	1.0037	-1.7958	-2.5999
GO:0036094, small molecule binding	0	0	0	0	0	0	4.7135	-0.9717	0	0.4637	0	0	0	0	0	0	0	0	0	0.2293	0	0	-0.8771	0	1.4208	0	0	0	0	0	0	0
GO:0045444, fat cell differentiation	0.27	0.6354	-0.9593	-1.2634	-1.3719	-0.6576	4.5561	0.3351	-1.6873	1.2944	0.4132	-0.4063	0.6731	0.9553	-0.9077	0.1235	-1.014	-1.33	-1.0918	1.4974	-0.4235	-1.2651	-0.307	0.2285	-1.8223	0.5414	0.3666	-0.3981	0.1909	0.1867	-1.3831	0.3003
GO:0022008, neurogenesis	2.0125	0.0293	1.2439	-0.4821	-0.5035	2.2958	4.3943	2.0617	0.2365	-0.142	-1.3015	-0.6397	0.7503	-0.8914	0.2074	0.6357	0.6422	2.6249	0.5652	-1.1044	-0.3385	3.6539	0.5049	2.9006	0.4963	-0.3124	0	0.4795	2.6863	-1.6543	-0.9651	-0.6441
GO:0000079, regulation of cyclin-dependent protein	-1.1103	0.2011	0.4904	-0.9244	-1.6485	0.1418	4.2306	-1.0476	0.1291	0	-1.537	0	-0.0991	-1.6519	-1.5711	0	0.0882	1.2258	0	-1.2347	-1.1716	-1.0057	0	0	0.124	-1.2429	-0.7064	0.476	0	0.9313	0	-0.4938
GO:0030133, transport vesicle	0.185	-0.2479	-1.0471	1.0571	0	-1.1503	4.1714	0	1.0375	0.3166	0.2076	-0.2127	-0.6239	-0.0306	-0.9077	0.0963	0.8753	0	0	-0.606	0	0	0.2532	0.0945	-0.5301	-0.1915	-0.8253	0	-1.1965	0	0	-1.8457
GO:0060134, prepulse inhibition	2.9909	0	0	0	0	0.3113	4.1658	0	0	1.7946	0	-0.6954	0	0	0	-1.1536	-0.8352	0	0	0.812	-0.3971	0	0	3.5122	0	0.0459	-0.6653	1.2963	0	-0.0771	0	-0.942
GO:0005246, calcium channel regulator activity	0	0.4782	0	-0.4218	0	0.0404	0.4697	4.9961	-0.5907	3.2538	0	0	0	0	0	0	-0.6824	1.065	0	0	0	0	0	0	0	0.009	-0.9027	0	0	0.5396	0.4052	0
GO:0051965, positive regulation of synapse assembl	0.5023	-0.4992	1.8516	1.0965	0	0.4221	0.1533	4.7406	0.409	3.7957	0	0.8321	0.6295	0	0	-0.258	1.2097	-0.3726	-0.1412	0.6925	0	-0.5197	-0.6863	0.4296	0.4866	0.3632	-0.5034	-1.6859	-1.4874	0	1.8885	1.8854
GO:0005328, neurotransmitter:sodium symporter acti	-0.111	0	0.9735	-0.9232	-0.0959	-0.1395	1.1573	4.6642	-0.7548	1.0429	0	-0.2538	0.88	1.0334	2.8923	-0.1659	1.2239	0	1.1639	0.0139	0	0.0661	0	-0.1187	3.589	0	0.8585	0	-0.075	1.982	1.3298	0
GO:0009925, basal plasma membrane	1.332	-0.663	1.1018	0.9664	0	0.958	-1.3388	4.1041	-0.6314	1.0506	0.1364	-1.2046	0.001	0.5064	1.5549	-0.2646	1.4082	-0.1881	1.6787	0.0844	0.279	-1.748	-1.3387	0.4858	-0.0254	0	-0.1831	0	-0.2765	2.6036	0.0864	0.3043
GO:0048485, sympathetic nervous system development	0	3.9815	3.8152	1.429	0	-0.9624	3.139	0.315	7.9304	0.3266	0	2.0686	0.4172	0	1.3542	3.2806	5.0817	-0.6761	0.5634	-1.0434	0.0017	0.6324	0.9516	3.1773	1.1887	-0.0923	0	0.0562	-0.5322	0	0	0
GO:0035115, embryonic forelimb morphogenesis	1.9197	1.3663	2.0899	1.1842	2.9191	3.0923	1.9704	0.8611	7.3177	1.0011	0.1212	3.9166	3.9699	2.7984	-0.1737	4.7105	3.0412	-0.3185	-0.1849	-0.688	3.1542	4.1959	2.9327	-1.1001	2.4148	-0.5235	-0.5725	1.2552	0.2131	0	-0.4733	1.0509
GO:0048839, inner ear development	4.2529	3.9056	2.704	1.6667	1.9482	0.3907	1.7215	2.7595	5.955	2.718	2.3276	1.11	3.8609	3.0931	1.7215	1.9025	2.2878	1.8564	1.383	0.3059	1.1	0.2383	-0.1425	1.6782	2.3648	2.12	-0.2059	0.7287	0.3343	1.4826	0.0526	-1.4769
GO:0001886, endothelial cell morphogenesis	0	0	0	0	0	0	0	0	4.7412	0	0	0	0	0	0	0	0	0	0	0	0	0	0	0	0	0	0	0	0	0	0	0
GO:0015026, coreceptor activity	1.8505	0.1322	2.4537	2.0944	0	0.1616	0.2989	0	4.3249	-0.9214	0	0	0.8206	0	0.574	3.1483	0.2107	0	0	0	0	-0.2269	1.8515	0.1939	0.1476	0	-1.3973	0	0	0	0	-1.6375
GO:0045840, positive regulation of mitosis	2.842	1.2092	1.3148	2.3822	2.6755	2.2087	-0.2323	0.2395	4.3159	1.908	1.1145	1.9505	1.1006	2.4196	1.616	1.8224	-0.2742	0.2742	0.2013	-0.1346	0.5498	-0.1728	-0.2655	0.542	2.2919	-0.2644	-0.8372	0.0867	2.06	1.1133	-0.556	-1.8328
GO:0048666, neuron development	1.5853	1.2653	1.3519	1.8122	-1.1368	-0.6418	1.4196	1.0481	4.2499	0.1021	0.5961	1.2871	1.2362	-0.0699	1.5517	3.0285	2.2198	-0.4191	-0.4932	0.0619	2.3973	1.0533	1.0423	0.6723	-1.2096	-0.7064	-0.5507	-0.4631	-1.087	-0.8879	-0.5442	0.4893
GO:0086004, regulation of cardiac muscle cell cont	1.6236	1.9647	0	0	-0.9083	0	0	0	0	7.2378	0	0	0	0	0.6885	0	0	-0.0554	0.6168	0	0	0	-0.8601	0	0.1525	1.9874	0	0	0	-0.5033	0	0
GO:0030818, negative regulation of cAMP biosynthet	0.2722	0	1.2113	0.2439	0	-1.0085	1.1288	0	-0.3857	6.1793	0.4242	0	-0.057	0.0284	-0.2702	0	0	0.289	-0.186	0	0	0	2.9646	0.6321	-0.8594	2.7268	0.3437	0	0	0	0	1.8153
GO:0034704, calcium channel complex	0	0.4457	0	0	0	0	0.2795	0	0	6.1112	0.6664	0	0.3365	0	0	0	0	-0.1382	0	0.7824	0	1.0474	0	0	-0.0675	1.2625	-1.0656	0.2047	0	0.4692	-0.5213	-0.5791
GO:0014704, intercalated disc	-0.1744	-0.1662	2.3806	-0.8684	-0.2034	-0.4718	1.3656	-0.4204	0.1332	6.0881	0.6509	-1.0853	-0.2648	-0.6116	-0.6407	0.4952	-0.2782	0.4469	-0.548	-0.6667	0	-0.9737	1.3118	1.0437	-0.264	-0.1424	-0.7687	-0.8573	-0.3258	-0.6431	-1.4151	-0.3558
GO:2000311, regulation of alpha-amino-3-hydroxy-5-	0	0	0	-0.0513	0	-0.1171	0.0086	0	0.0558	6.0078	0	0	0.8967	0	0	0	0	0	0	0.9973	-0.249	0	-0.4691	0	-0.3091	1.1262	-0.3121	-1.3054	-0.6223	0.0489	-0.4667	0
GO:0051281, positive regulation of release of sequ	0.9399	0.0167	0.2561	0.2951	0	0	1.8046	0.8186	-0.8085	5.4012	0.0945	-0.0666	0	0.0715	0.0259	0.463	0.2077	0.3801	0.326	0.232	-0.1311	1.5278	0.0927	0	-0.9291	0.5473	1.0225	-0.5931	0	-0.6571	0.4435	2.3446
GO:0045202, synapse	1.1979	-0.5445	0.1529	-0.0055	-0.5971	1.129	0.6613	1.2069	1.4708	5.2244	2.1836	-0.0293	1.7027	3.3474	1.3018	1.2791	-0.5233	-0.2591	1.0436	-0.0747	0.1832	-0.6296	-0.4271	1.565	-0.2372	1.1988	-1.035	1.1086	0.3087	-0.3562	-1.7312	1.1892
GO:0044325, ion channel binding	0.6175	0.6693	-0.0603	-0.4315	-0.4823	-0.7525	2.911	0.9007	0.3351	5.196	-0.2792	-0.3112	-1.3289	-0.3078	0.0473	0.1711	-1.132	-0.7133	-0.1124	0.1398	-1.3542	-0.0218	0.7689	0.4494	-1.5794	0.1073	-0.5208	0.1049	0.7256	-0.1093	-1.3089	-0.1383
GO:0030315, T-tubule	0.7338	-0.3432	0.8487	-0.2721	-0.9399	-0.2791	2.7115	-0.2277	1.7822	5.1899	0.4658	-0.3378	2.3851	1.6695	-0.1326	2.5076	0.3293	0.1565	1.7284	-0.2036	0.7472	1.4285	2.4214	3.134	-0.5758	0.1958	-0.4288	0.5898	0.4964	-0.9549	-0.7666	-0.5535
GO:0051018, protein kinase A binding	0	0	0.0606	0	-0.5722	0	1.8019	0	0.0937	5.092	0	0	-0.5293	0.1309	0	0	-0.4235	-1.3631	0	0	-0.6698	0.7618	0	0	-0.694	0	0	0	0	0.6141	0	0.5855
GO:0016529, sarcoplasmic reticulum	-0.8606	1.2335	3.8526	1.927	0.543	0.9588	0.0303	-0.307	-0.3231	4.8819	-0.8685	-1.132	-1.6841	-1.2957	1.1526	0.879	-0.6357	1.4709	-0.012	0.0183	-0.2092	-0.5601	-1.3062	-0.3461	-0.7064	0.8815	-0.5339	-0.005	-1.0042	-1.473	-0.089	-0.7258
GO:0042734, presynaptic membrane	0.5172	-0.2967	1.4827	0.8032	0.0063	1.3857	0.5409	1.9897	0.215	4.841	0.6055	1.3019	0.5144	0.2701	0.3331	0.4103	1.1195	0.0333	1.8911	0.7471	0.5284	0.7997	-0.1789	1.2529	-1.3403	1.5886	0.5552	1.0664	-0.4529	0.9902	-0.6619	3.2241
GO:0042391, regulation of membrane potential	0.3013	-0.0024	-0.7197	-0.5468	-0.6907	-0.3757	2.4392	-1.4506	0.9578	4.7974	4.4945	0.9152	-0.0913	1.314	0.0079	1.6431	0.8957	2.3713	1.2148	3.7192	0.6046	-0.8302	2.7862	2.8673	1.9195	0.8825	2.5969	0.9474	0.9363	1.4565	2.348	2.3192
GO:0007158, neuron cell-cell adhesion	0	0	0	0	0	0	0	0	0	4.7797	0	0	0	0	0	0	0	0	0	0	0	0	0	0	0	0	0.7871	0	0	0	0	0
GO:0042383, sarcolemma	0.5977	0.6434	2.5181	1.0565	2.5156	-0.4925	0.9617	0.0665	-1.3384	4.7163	0.1804	0.1576	0.2145	-0.0243	-0.2541	2.5666	0.674	0.4171	-0.401	-1.4127	1.148	-0.3578	0.3001	1.5599	-0.5089	0.2846	-0.4361	1.3206	-0.5082	-0.6807	-1.1076	-1.3495
GO:0031641, regulation of myelination	0	0	0.5046	-1.0759	0	0	0	0	1.3085	4.667	0	0.1486	1.2805	0	0.5103	0	0	0	0	0	0	-0.6978	0	-0.2803	0	0	0	0	0	0	0	0
GO:2000310, regulation of N-methyl-D-aspartate sel	0	0	0	0	0	0	0	0	0.5189	4.4449	0	0	0	0	0	0	0	0	0	0	0	0	-0.3581	0	-0.3745	1.7852	0	0	-1.0542	0	0	0
GO:0060076, excitatory synapse	0.7956	0	-0.4096	0.0099	0.0781	1.4606	0.9093	2.7653	1.0853	4.4283	0.9955	0.4895	0.8733	0.9653	0	-0.1442	0	-0.8829	-1.1731	1.02	-1.2182	1.3692	1.3673	0.8984	-0.7396	1.017	-0.0092	1.6717	-0.9328	0.5739	-0.0606	2.2628
GO:0006816, calcium ion transport	1.9101	1.1196	1.1649	-0.6511	-0.4238	0.5316	0.6609	0.9045	0.9837	4.4268	1.8837	0.1262	0.6662	0.8767	-0.9072	1.3011	1.6585	1.0612	1.5186	2.6626	1.5279	-0.6096	-0.8845	0.8851	-0.9634	-0.6741	0.8682	1.1798	1.1792	-1.4508	0.4792	0.3411
GO:0043010, camera-type eye development	1.819	3.0589	2.3395	3.6607	1.6054	-0.4488	-0.5501	2.4283	0.6049	4.4016	0.3679	0.8419	2.3509	2.2559	1.2068	3.1804	0.7423	0.622	1.6144	-1.2412	1.8935	-0.6748	1.3333	1.748	3.0642	0.6041	0.2579	-0.1326	2.5217	-1.2183	0.2583	1.4641
GO:0007157, heterophilic cell-cell adhesion	-0.9477	0.758	1.547	-0.4377	1.3096	0.372	0.6034	2.3216	1.5544	4.3859	-0.265	-0.0064	0.7355	0.7951	0.4746	0.6462	0.0486	1.6547	-0.9415	0.829	0.3577	-0.7314	2.5053	-0.5867	0.8877	0.595	-1.0226	1.3723	-1.0013	1.6764	0	0.0629
GO:0005104, fibroblast growth factor receptor bind	1.3998	0.3252	-0.9445	-0.1522	0	2.4541	2.3603	2.4582	0.4084	4.3543	0	3.4583	-0.1187	0.6362	0	-0.9109	0.0699	0	0	2.1059	0	1.9698	-0.2179	1.0629	0	2.3622	0.5078	-1.0854	-0.7766	0.1686	0.1218	0.5323
GO:0046928, regulation of neurotransmitter secreti	0.1588	0	0	-0.8882	1.3123	0	-0.6518	1.1748	0.6375	4.1241	2.2872	0	-0.3397	0	0	-0.0528	-1.0381	0.2	-1.3188	0	0	0	0	0	-0.0173	2.3282	0	0	1.5454	0	0	0
GO:0035725, sodium ion transmembrane transport	0.989	1.2121	1.0852	-0.1188	-0.0086	2.1078	2.1767	0.55	1.7431	4.0766	2.1985	-0.4722	0.8763	2.5352	2.7996	0.976	2.2362	-1.0559	1.2416	-0.1941	2.904	-0.0739	2.8275	2.2266	2.1956	0.0304	1.9899	0.303	3.6448	3.5357	-0.3388	2.5158
GO:0008179, adenylate cyclase binding	-0.5101	-0.6435	1.7101	0.8202	0	0	0	0	-1.2016	4.0604	0	0	-0.4118	0	0	1.4198	0	0	0	0	0	1.1289	0	0	-1.1558	0.2464	0	0	0	-0.3302	0	0
GO:0070588, calcium ion transmembrane transport	0.7316	0.984	-0.1206	-1.4335	0.5364	0.1098	-0.8653	-0.7209	0.92	4.0497	0.7914	0.6454	-0.1222	1.0705	0.0051	1.4428	-0.0345	1.8783	2.1482	1.4926	2.0458	1.6498	-0.2307	0.6128	0.0169	-1.2977	1.1826	0.7453	2.0477	-0.9102	0.3276	1.4544
GO:0030534, adult behavior	-0.1708	-0.1225	0.3306	-0.5468	0	0.9066	1.2392	1.0419	-0.4285	4.0444	-1.0895	-1.4598	1.7298	0	0.2125	0	-0.4786	0.4451	-0.1999	0	-0.4266	-0.7362	-0.0535	0.2284	-0.4826	0.1561	-1.2357	0	-1.2526	1.266	0	0.6474
GO:0006953, acute-phase response	-0.2746	5.2114	0.3457	-0.3892	3.7474	-0.2006	0	-1.0619	-0.5073	1.5098	7.1894	-1.2062	-0.9794	1.7385	4.035	-0.6239	-0.5515	3.5814	2.2778	-0.2491	0.9551	-1.0794	0.1972	-0.9402	1.61	1.2036	-1.2769	-0.7558	0.6192	-0.772	-0.5229	-0.6075
GO:0008373, sialyltransferase activity	1.3046	1.3519	0.446	2.0956	1.8899	0	0.6012	0.9053	0	0.162	6.56	-0.9977	1.9646	3.536	0.4668	1.3119	-0.1898	1.2388	0	0	0.8591	0	0	0	1.374	2.1587	0	0	0	2.3443	-0.1642	0
GO:0043523, regulation of neuron apoptotic process	0	5.2325	3.1583	-0.0067	2.2907	-1.3785	0.5425	0.243	1.1326	0.6089	6.3596	-1.3239	-0.9073	0	3.979	1.7885	1.1201	1.1812	3.7497	-0.4789	-0.5252	0.5613	-0.2085	1.3114	0.4688	-0.0236	0.2226	-0.6993	0.8767	-0.7926	0	-2.0493
GO:0060079, regulation of excitatory postsynaptic	1.7194	1.6719	1.2756	-0.138	0	1.4165	-0.3947	0.9785	0.6964	2.3473	6.1607	0.7874	0.0751	4.6289	5.1368	0.045	0.1802	1.5597	3.9633	0.7194	0.4459	-1.2241	-0.4181	0.939	1.861	1.0119	-0.1776	0.4095	1.1252	-0.1248	-0.0153	-1.2346
GO:0034364, high-density lipoprotein particle	-0.4604	4.6541	0	1.3816	3.6793	0	1.7768	-0.5348	0	0	5.7541	-0.4011	0	2.3514	3.9058	-0.4833	0	3.8481	4.0674	0.7871	1.1056	-0.8079	-0.0864	0.1389	2.1398	-0.8084	0.2532	0	2.2465	-0.2419	0.9709	-0.7634
GO:0090103, cochlea morphogenesis	2.6155	3.1289	0.9782	1.2069	0.8198	3.8439	3.078	1.4824	0.7559	0.7312	5.0545	0.8881	0	0	0.6077	1.4084	0.5513	1.4906	0.9556	-0.1818	-0.9838	0	0.7847	-0.1686	0.5984	0.5766	0	0.0936	0.1729	0.0632	-0.3977	-1.1722
GO:0001664, G-protein coupled receptor binding	0.411	0.3637	-0.1178	-0.4596	2.6485	-0.4452	0.3013	-0.5126	1.0174	0.7745	4.7384	2.0868	1.8426	2.4111	3.9645	1.7051	0.7747	2.4849	1.2869	-0.6587	1.219	-0.3761	-0.2828	1.1161	0.1792	-0.106	-0.3007	0.5035	-0.3014	-0.4933	0.2664	1.3138
GO:0008217, regulation of blood pressure	1.9286	0.5271	3.9207	2.9654	1.2123	0.4496	1.7383	0.8798	0.4796	2.7752	4.6772	1.4769	2.9806	3.5162	0.3389	3.3597	1.9783	1.8953	1.356	1.3715	1.3831	0.4356	3.1734	1.0988	1.5741	-0.4596	-1.0563	0.8628	0.6096	0.3429	-0.8939	-0.328
GO:0030173, integral to Golgi membrane	0.9087	0.8751	0.0242	1.4134	0.5505	0.4427	0.8168	0.5355	0.2661	-0.0841	4.4504	-1.1851	0.6888	3.5638	-0.2843	0.5224	-1.2507	1.3107	0.0736	0.2341	0.386	0	1.6548	0	0.921	1.9982	0.9861	1.2518	-0.8545	2.1494	0.0551	-1.3284
GO:0030165, PDZ domain binding	0.3805	2.0674	0.8465	-1.6549	1.0348	0.3662	0.5478	1.4582	1.7619	0.6488	4.3915	-0.5176	1.1349	2.6345	3.0199	2.1531	-0.7076	1.9463	2.6754	0.0084	2.35	-0.6701	2.132	0.5763	-1.0292	1.2528	-0.9451	-0.5494	1.515	-0.1378	-1.6779	0.069
GO:0034220, ion transmembrane transport	0.2909	1.2131	-0.0542	-0.6352	0.3554	-0.0548	-0.7322	2.3599	1.8975	0.8549	4.3591	2.583	-0.1579	3.2998	2.2884	1.0303	1.4385	0.7027	-0.4419	1.1283	3.8583	0.0527	1.9135	1.0383	0.9417	0.2832	0.2346	0.2696	0.2966	0.5977	-0.1635	0.0784
GO:0004872, receptor activity	2.9542	3.5113	3.232	0.7498	0.33	1.0022	1.3399	1.6274	3.3637	0.8996	4.3327	1.2294	0.7517	1.2197	2.5972	3.2623	0.1649	-0.0646	3.4051	-0.6419	-0.6061	-1.0417	1.0103	-0.2967	1.832	1.6624	-0.9343	0.9541	-0.8009	0.3916	0.51	-1.8345
GO:0005216, ion channel activity	0.64	1.476	-0.0889	-0.8673	0.5823	1.5574	-0.1556	0.6207	1.5098	3.4499	4.3056	2.4191	1.0379	3.9505	2.0522	2.8303	1.1089	1.4285	2.5172	3.3362	3.1029	0.2191	0.2283	2.2239	0.9766	0.278	0.9366	-0.9495	2.9846	-0.2365	1.1459	-0.1672
GO:0016407, acetyltransferase activity	0	0	0	0	0	1.0944	0	0	-1.2292	0	4.1442	0	0	1.9353	0	0	0	0	0	0	0	0	0	0.3279	-0.5354	0	-1.1736	0	0	0	0	0
GO:0001106, RNA polymerase II transcription corepr	0	1.5666	-0.5041	0	0	2.5422	0.2186	0	0	0	1.1225	6.8746	0.9875	-1.259	-0.4104	0	0	-1.2009	0	0.6985	-1.3579	-0.2163	0	-0.2733	0	0	0	0	-1.4025	0.3961	0	0.4431
GO:0048704, embryonic skeletal system morphogenesi	2.9943	4.4775	1.1375	0.6137	1.385	1.6518	1.9373	1.6058	1.2847	2.1764	0.5485	6.3736	1.9597	1.2607	0.2999	1.914	1.167	0.5433	1.1101	-0.3389	0.6042	2.5584	-0.7693	0.4734	1.4396	2.4016	1.6578	-0.1636	1.4012	-0.0296	0.7646	1.7617
GO:0021522, spinal cord motor neuron differentiati	0	-0.7851	0.2671	0	0	0.3479	0.3685	0	2.5356	0	0	6.34	0	0	0	0.4179	0	-1.0721	0.4322	1.5323	0	0.4884	-0.898	-0.1651	0	0	1.8298	0	-0.9011	0	2.359	-0.8323
GO:0035116, embryonic hindlimb morphogenesis	1.5198	1.9218	1.0204	0.697	3.1355	2.9217	1.4323	1.0977	-0.6572	3.1964	0.2797	5.0787	3.2099	-1.4751	0.7034	4.752	1.2304	1.3698	0.005	-0.9779	0.113	1.941	1.7979	-0.0702	0	0.0797	0.9955	-0.1541	-0.5127	1.5721	-0.7228	0.9843
GO:0005539, glycosaminoglycan binding	3.4244	2.4856	3.3723	2.5587	0	-0.9767	3.0647	-0.1357	-0.0254	0.7224	0	4.9774	4.1978	1.6883	0.8854	0.5192	3.9086	2.5772	1.7579	1.1239	0	0.5736	4.0555	-0.0217	2.4812	0.078	0.6586	-1.3384	0.3237	0	0	0
GO:0048706, embryonic skeletal system development	0.6731	3.0991	2.718	1.8299	3.2876	-0.2443	1.6599	0.2892	1.9682	2.9495	-0.044	4.9242	0.0028	2.3905	0.9482	0.0512	1.2358	-0.0091	0.6369	-0.659	0.0707	3.6341	0.3605	0.0068	1.2361	1.7808	1.1894	-1.969	0.0977	-0.1501	-0.019	0.2949
GO:0050750, low-density lipoprotein particle recep	2.7182	2.0205	1.1015	3.2661	1.6791	0	0	0	0	0.7172	0	4.8049	0	0	2.0929	0.2067	-1.7736	0.3023	0	0	-1.2951	0	0	-1.2737	-0.4823	-0.6245	0	-0.2805	0	0	-0.0006	0.397
GO:0008045, motor neuron axon guidance	0	0.8552	1.3065	1.6797	0.7374	0.9571	0.2244	0.1356	1.7981	1.8874	1.1462	4.652	2.0873	-0.889	1.3542	-0.7972	-0.4867	-1.1309	-0.5313	-0.585	0	0.0491	0.0336	1.0723	1.4894	0.0407	1.78	-0.5681	-0.0094	3.9414	-0.6623	-1.1502
GO:0005247, voltage-gated chloride channel activit	0	0	1.3462	1.7986	0	0	0	0	0	-0.6655	0.0098	4.0536	0	0	0	0.1902	0.0934	0	0	-1.6793	0	0	0	0	0	-0.9406	-0.4602	0	2.0364	0	-1.0488	0
GO:0045165, cell fate commitment	3.8901	2.1936	2.7765	0.7642	3.2911	2.1496	2.2051	2.1865	2.8822	2.2913	2.3608	4.0243	1.2264	-1.08	1.3123	1.0186	0.7056	-0.3821	1.4338	0.8884	0.9524	0.7641	1.1398	2.1332	0.6543	0.5129	2.193	0.4895	0.7078	1.5569	1.4542	1.0384
GO:0048844, artery morphogenesis	2.9653	1.6368	1.3463	3.322	3.6346	0	-0.2754	-0.946	3.046	-0.614	1.1371	1.971	6.4181	-0.7292	0.8998	2.9692	1.3303	2.0791	0.5918	-0.7092	-0.2267	-0.4957	-0.4876	-0.6775	0.5908	0.4163	0	0	0	0	-1.3247	0
GO:0007420, brain development	1.7756	1.2335	2.6181	0.9372	-0.2896	4.9174	0.2104	-0.2261	1.9882	1.4889	3.2037	1.437	5.3421	0.744	0.4949	5.0586	1.8986	-0.9006	0.4786	-1.1839	0.4089	1.3001	1.6033	1.4803	-1.9477	-0.3408	1.9859	0.0646	3.3616	2.8364	-0.4854	-0.8507
GO:0035457, cellular response to interferon-alpha	0	0	0	0	0	0	0	0	0	0	0	0	5.2899	0	0	0	0	0	0	0	0	0	0	0	0	0	0	0	0	0	0	0
GO:0033365, protein localization to organelle	0	-1.673	0	0	0	0	0	0	0	-0.3481	0	0	5.086	0	0	-0.2637	0	0	0	0	2.2181	0	0	0	-0.2915	0	2.3069	-0.2132	0	0	0	0
GO:0016358, dendrite development	-0.0132	-0.411	-0.6945	0.1126	-0.9192	0.5631	-0.9129	0	1.7622	-0.2855	2.5	3.7629	5.0104	-1.7001	0	3.472	1.0215	0.3349	0	-0.9458	0.9318	-0.2028	-1.246	-0.7925	-0.0163	-1.8982	-0.8444	-1.5811	0.8485	0.1135	-0.962	0.5681
GO:0021796, cerebral cortex regionalization	0.2122	0	0	0	0	1.4235	0	0	0	0	0	2.4006	4.9399	0	0	4.2528	0	0	0	0	0	0	0	0	0	0	0	0	0	0	0	0
GO:0030878, thyroid gland development	2.5865	3.8196	0.952	1.3231	0.3215	1.6786	0	0	1.2999	2.151	0	1.7383	4.8818	0	1.6585	0.6837	0.6788	-0.8116	-0.1807	0.2903	2.5653	2.2843	0	-0.1749	0	0.2694	0.4746	0	-0.5043	0	-0.1622	1.5655
GO:0001656, metanephros development	3.0876	2.387	0.0182	1.5318	1.6778	2.0673	0.9797	1.6432	4.6298	1.036	0.2079	1.091	4.8589	0.3768	1.0481	1.4045	2.4751	-1.7292	2.3302	-0.7998	2.9493	0.2264	1.2695	2.5229	2.5155	1.586	0.8229	3.1624	2.6964	-0.0423	2.4685	0.4532
GO:0060037, pharyngeal system development	0	3.3337	3.4042	0	0	0	0	0	0	0	0	1.1209	4.8442	0	0.5517	1.6776	0	-0.9004	0	-0.4257	0	0	-0.5912	-0.5218	0	0	0	0	0	0	0.0668	0
GO:0021895, cerebral cortex neuron differentiation	0	-1.0335	0	0	0	0	0	0	0	-0.3072	0	2.0454	4.8024	0	0	2.0409	0.8888	0	0	0	0	0	0	0	0	0	0	0	0	0	0	0
GO:0007517, muscle organ development	1.8259	0.5993	3.171	0.3651	-0.6795	1.0398	0.1134	-0.7271	3.0638	1.5349	0.8593	1.2739	4.4864	-0.7755	0.9709	1.6439	0.376	0.0321	-0.084	0.3311	1.4124	-0.5165	-0.69	1.1345	0.4506	-0.6879	-0.3666	0.2015	-1.0837	1.4943	-0.852	-0.7826
GO:0007498, mesoderm development	0.7046	0.865	2.1026	0.218	0	-0.0202	0.4346	-0.5303	1.0529	1.4068	0.3178	0	4.4623	2.6274	0.3	2.287	0.8649	0	0	-0.1876	0.7326	0.6013	-1.5302	0.1187	0	0.1972	-0.8182	-0.3488	0	1.9753	1.0295	-0.1762
GO:0007411, axon guidance	0.0941	3.4898	2.3719	0.274	0.7655	-0.3819	1.9076	0.0118	2.1926	1.3835	4.0614	3.1535	4.1772	0.2399	1.9995	3.8047	2.2039	-0.0639	2.0066	-0.059	0.3856	1.2831	1.0076	0.5716	0.6837	0.2516	0.5985	-0.194	0.1495	1.2366	-1.1822	-1.2232
GO:0045664, regulation of neuron differentiation	-0.5379	3.1577	2.7884	1.5685	-1.0097	0	-0.75	0.5298	2.1945	0.9553	1.218	1.3173	4.0563	1.1154	-0.1814	1.3566	0	-0.8409	-0.0731	-0.5252	0	-0.6629	0.7026	0	0.7003	-0.3568	2.695	-0.9123	-1.4059	0	-0.7382	-1.169
GO:0006509, membrane protein ectodomain proteolysi	0	0.5035	-1.0383	2.3137	0	0	0.8116	-0.9749	0.1408	0.3224	-0.8835	0	4.0494	0	0	2.4691	0.7732	-0.7868	0	-0.287	0	0	1.331	0.4574	-0.6962	0	-1.5534	0	0.6151	0.5044	0	0
GO:0035249, synaptic transmission, glutamatergic	1.9341	3.9979	0.3341	0	1.5457	-0.3232	-0.7185	0.0587	-0.5439	1.7767	3.8423	0	0	6.3428	3.9581	-0.4384	-1.5866	0.3144	2.4756	2.3883	0	-0.8248	-0.267	0.774	0.1043	1.026	1.0665	0.3811	0.4711	-0.9244	0.8179	0
GO:0034613, cellular protein localization	2.3969	3.4842	0.5855	0.9714	2.1647	1.5056	1.8027	0.6524	0.6321	-0.4615	2.3412	-0.8578	1.7394	5.9609	4.5355	1.8991	-1.0032	1.1781	2.0794	-1.3827	-0.0533	0.1895	0.1469	0.7479	2.3076	-0.4729	-1.1686	-1.5495	0.8643	-0.6281	-1.1667	-0.3373
GO:0001730, 2'-5'-oligoadenylate synthetase activi	0	-0.7422	-0.9383	-0.3305	1.8238	0	0	0	0	0	3.5657	0	0	5.7267	0	0	0	0.7456	-0.688	0	2.3929	0	0	0	1.2337	0	0	0	-0.4708	1.5567	0	0
GO:0030879, mammary gland development	2.2457	0.5677	2.5784	1.1932	2.7905	0.6677	0.3965	0.7826	4.8572	1.8281	1.257	0.615	2.0541	5.0261	-0.1456	1.5815	-0.2866	0.6354	-0.6512	0.7715	1.5144	2.9045	0.4101	1.0422	3.2337	3.0753	0	0.5291	0.88	0.9017	1.1292	-1.1608
GO:0005215, transporter activity	1.6101	1.6222	0.0949	0.4245	1.8977	0.615	2.9512	3.1219	-0.2334	1.5099	4.7162	0.4201	0.7941	4.9752	2.8582	1.8606	1.7787	1.2065	3.0712	-0.7614	2.3447	-0.7813	1.1075	3.439	2.0284	0.4059	0.7677	3.0247	0.4174	2.5754	-0.0261	0.5936
GO:0014069, postsynaptic density	0.1318	-0.3359	-0.7201	-0.7867	1.4067	-0.1861	-2.08	0.707	1.8185	3.7879	1.5644	-1.015	-1.1643	4.2948	1.9972	-0.2186	-1.0949	0.2684	2.8679	-0.7731	-0.3164	-0.699	0.4149	1.1111	-0.5312	1.4805	-0.2702	1.6639	1.5872	-0.8688	-2.2776	-1.0012
GO:0097110, scaffold protein binding	0.6091	3.7425	3.34	-0.8144	2.6634	-0.4034	-1.2745	-0.5049	0.634	1.9047	4.3693	0.1349	-0.6334	4.4647	6.2879	1.0569	0.0821	2.3203	2.8581	0.5359	-1.0898	-1.2301	-0.8197	0.3829	0.5842	0.2176	-0.2192	0.3638	0.5519	-1.0195	0.2072	-1.1411
GO:0032259, methylation	1.6264	0.9196	-0.4153	-1.1045	0.7142	-1.1733	0.1962	-1.5863	-1.7575	-2.1857	1.3042	-0.236	-1.0188	-0.2159	6.2429	0.159	-2.4051	0.2586	2.5796	-1.0584	-1.1395	-2.2133	-0.6207	-0.0168	-1.4846	-1.268	-2.6519	-1.6817	-0.7642	-0.624	-2.8366	-3.0396
GO:0071371, cellular response to gonadotropin stim	0	0	0	0	0	0	0	0	0	0.4216	0	0	0	0	6.0544	0.6915	0.2017	0	0	-0.6777	0	-0.0538	-0.4056	0	0	1.6825	0	0	0	0	2.0272	-0.3244
GO:0048645, organ formation	0	0	0	0	0	0	0	0	0	0	0	0	0	0	5.6836	-0.8688	0	0	0	0	0	1.6545	0	0	0	0	0	0	0	0	0	0
GO:0006479, protein methylation	0	0.6223	-0.7522	0	0	-1.4068	-1.0132	-0.1357	-0.3587	-0.9671	1.5759	0	0	0	5.1639	0	-0.3754	0	0	-0.1061	0	0	-0.58	1.1263	-0.0763	-0.2143	-0.8607	-0.0588	-0.8487	0	-0.5401	-1.3353
GO:0061298, retina vasculature development in came	3.4995	0	2.0548	0	0	0	0	0	-1.418	0	0	0	0	0	4.8523	0	0	0	0	0	0	0	0	0	0	0	0	-0.0505	0	0	0	0
GO:0030325, adrenal gland development	0	3.6443	0.4907	1.2356	0	0	0.8735	0	-0.916	0.8683	2.7609	-0.2322	-1.0885	-0.2919	4.6252	0	0	1.9493	-0.3066	0.7445	0.9339	0	-0.7064	-0.9906	-0.6516	0	-0.8478	-0.2505	-0.8259	0	1.5923	1.3418
GO:0006644, phospholipid metabolic process	0	0.9211	1.6708	1.1575	-1.5323	-0.023	0	1.32	-1.2883	0.5241	0.8079	-0.0998	0	1.4489	4.1776	-1.0724	1.0054	0.6914	0.4493	0.6078	-0.175	-1.363	-0.0585	0.231	-0.8502	0.5702	0.2497	-0.2599	-1.1642	0.072	0	-0.6971
GO:0000976, transcription regulatory region sequen	2.3549	3.5657	1.482	1.2492	1.4325	2.7968	-0.1078	1.3992	1.9007	1.2903	0.294	2.6649	2.0868	1.2846	1.2766	6.0096	0.7568	-0.1666	0.847	0.5035	2.1997	3.2047	2.0155	0.3931	2.3984	0.2657	1.7746	0.8543	-1.3303	0.7793	-0.9385	1.7471
GO:0070208, protein heterotrimerization	0	0.504	0	3.4938	-0.386	0	0	0	0	0	0	0	0	0	0	5.8645	0	-0.1279	0	2.1909	1.7933	-0.1181	0	0	0	0	0	0	0.1579	0	0	0
GO:0030182, neuron differentiation	2.948	2.6691	3.1526	2.0579	2.5092	0.6679	0.2622	-0.1165	4.2533	0.4155	2.5387	2.4626	3.8648	-0.0719	1.2612	5.7015	3.1376	1.0728	-1.0014	-0.842	2.2697	1.6511	0.714	1.5259	-0.054	0.417	-0.3056	0.5167	2.4071	1.2242	-1.4142	-0.0099
GO:0030326, embryonic limb morphogenesis	2.7366	3.4737	4.0443	2.7497	1.0587	2.7063	4.0344	0.079	3.852	1.0373	-0.705	2.2425	0.7467	-0.1297	1.0018	5.6562	3.3871	0.1147	0.2109	-0.9287	1.5309	2.65	0.3749	0.312	1.0245	1.1574	-0.597	-0.3314	0.225	1.3854	-0.1531	-1.3296
GO:0043583, ear development	0	0	1.4682	1.4529	0	0	0.2672	0	0	0	0.4648	-0.2829	0.8625	0	0	5.3581	1.4177	0.5933	0	0	0	0	0	-1.2264	0	0	0	0	0	0	0	0
GO:0031225, anchored to membrane	0.5327	1.953	3.2258	2.4507	1.761	1.7239	1.561	1.677	2.4722	2.4147	3.4051	2.399	1.298	0.2573	3.9667	5.2326	1.8043	1.5962	1.7031	1.6727	0.7543	1.3125	1.7965	1.566	0.6503	0.552	-0.9638	1.2405	-0.8995	0.7698	-0.6423	-0.0896
GO:0007169, transmembrane receptor protein tyrosin	5.042	2.5216	0.4194	0.9999	0.6505	0.5468	0.445	1.3638	2.9409	2.7406	3.7194	1.8667	1.4922	0.2436	3.5039	5.2023	0.5228	1.5276	0.9506	-0.9396	2.5234	-0.3098	1.3291	2.1178	1.123	1.6707	-0.0163	-0.5314	2.2778	1.9645	-0.8033	-1.1243
GO:0043473, pigmentation	-1.0688	0.2123	2.3661	2.3504	0.5829	0.6596	0.7042	0.3063	-1.224	0.3159	-0.3818	-1.0537	1.5221	0.1607	-0.821	5.0413	1.6748	-0.7706	1.0726	-0.5175	2.3155	1.1167	0.2871	0.4523	-1.3997	-1.4077	-0.3793	0.7326	-0.5239	1.6898	-0.2657	0.8868
GO:0001503, ossification	2.9391	3.3929	1.4955	1.2094	0.1623	1.8626	-0.3852	-0.154	-1.0606	-0.3728	-0.0044	0.1137	1.0095	0.074	0.8327	5.04	1.1721	0.871	0.6958	2.0372	-0.2582	0.9217	0.8521	-0.5871	-0.3692	-1.2252	-0.5701	-0.0131	-1.4202	0.4806	2.3375	0.6536
GO:0030424, axon	1.4342	-0.7186	1.2836	0.3365	-1.2066	-0.0691	1.4035	0.5607	2.1218	3.214	0.002	1.6832	2.5084	0.4213	-1.2697	4.8952	1.2093	-0.2608	-0.9468	-0.2181	0.3914	-0.7075	1.3208	1.5204	-0.2032	0.1685	-0.1743	-2.2207	-1.0172	1.6891	-1.4985	0.8222
GO:0031069, hair follicle morphogenesis	3.6299	3.7327	4.4496	0.8735	2.0579	-0.2911	-0.5781	-0.2173	0.1361	-0.1396	0.2332	0.0208	2.2387	-1.2355	2.3945	4.8389	2.8473	-1.239	0.5415	1.5833	1.721	0.3343	0	1.0198	0.4156	0.203	0.0358	0.1778	-0.8313	0	-0.5348	0.8551
GO:0048863, stem cell differentiation	4.6629	2.8842	0.0822	0.6669	0.4563	2.5918	-0.1019	0.733	2.0898	0.462	1.6909	-0.0103	2.3312	1.3061	1.5657	4.8122	-0.5909	-0.9516	1.4468	0.1983	2.1691	-1.54	1.2181	0.1025	-0.3203	-0.9353	-0.4774	0.0826	-1.1406	1.7616	1.2756	1.0186
GO:0010906, regulation of glucose metabolic proces	0	0	2.5297	1.3237	0	0	0	0	0	0	1.9682	1.1219	1.9576	0	1.2384	4.7607	1.0185	0	1.2692	0	2.4444	0	0	-1.3769	0	0	0	0	0	0	3.5005	-1.5864
GO:0009142, nucleoside triphosphate biosynthetic p	0	0	0	0	-0.7912	0	0	0	0	0	0	0	0	0	0	4.2426	0	0	0	0	0	0	0	0	0	0	0	0	0	0	0	0.2254
GO:0007566, embryo implantation	0.1864	1.0663	0.2921	-1.2652	-0.462	0.5575	-0.3509	0.1375	-0.3052	0	0.3773	0	1.3849	0.935	-0.6134	4.0991	0.3528	0.4025	-1.0461	-0.6904	-0.0734	1.1743	0	-0.424	0.2821	2.8425	-1.6597	-0.2953	-0.8612	0.3319	-0.3582	-0.3676
GO:0030902, hindbrain development	0	0	1.4317	0	-1.3162	-1.0886	-0.3461	0	2.1216	-0.2764	-0.5049	1.2744	3.8925	0	0.3143	0	5.5743	0.8047	0	0	4.0247	0.5589	2.3032	0	-1.0669	0	1.8063	-1.4921	1.3478	0	-0.9385	-0.6015
GO:0045747, positive regulation of Notch signaling	0	0.6809	2.3886	-0.1967	0	5.0083	0	0.5808	1.3199	1.0792	0	-0.7117	0.8499	0	0	0	5.2242	-0.7304	0.1498	1.2566	0	1.6377	0.9102	-0.6582	0	1.0991	0.9648	-0.6819	-0.8549	-0.6152	-0.6748	-0.597
GO:0006814, sodium ion transport	0.3767	-0.2191	-0.0372	-0.7808	1.6846	3.4836	2.1612	1.2348	0.3205	3.7545	2.1438	0.8146	-0.6002	2.3247	2.824	1.8456	4.904	-0.2867	0.9509	1.3715	2.2496	-0.9111	3.3113	2.0589	3.0797	0.2998	1.0946	1.527	1.7489	1.4786	0.0789	2.3746
GO:0001158, enhancer sequence-specific DNA binding	0	4.3533	4.4334	1.531	-0.0853	0.6296	-0.3365	0	0	0	1.924	-0.3312	-1.1716	-0.4765	0	2.4694	4.8329	-0.4522	1.2877	-0.0905	0	-0.9812	0	1.0534	0.3765	0	0.7201	0	0	0	0	0
GO:0000977, RNA polymerase II regulatory region se	3.3431	0.7869	2.4117	0.0987	0	1.1929	0.555	2.2123	2.3904	-0.0459	0.749	0.0075	2.8363	1.4391	2.381	2.3732	4.4375	0.2611	-0.368	-0.0008	1.5089	0.0925	-1.1548	0.5413	2.0389	2.8471	-0.6192	0.3281	0.4086	2.159	-0.5161	0.4155
GO:0048714, positive regulation of oligodendrocyte	0	0	0.7196	0	0	2.2159	-0.3024	0.2399	0	0	0.4764	0	0	0	1.8319	0	4.0755	0	2.106	0	0	1.9533	0	0.0029	0	0	0	0	0	1.0788	0	0
GO:0048048, embryonic eye morphogenesis	0	0	0	0	0	0	0	0	0	0	0	0	1.8576	0	0	0	0	5.3748	0	0	0	-0.9174	0	0	-0.8599	0	0	0	0	0	0	0
GO:0019835, cytolysis	-0.5525	1.6422	1.1864	-0.1594	2.7909	-0.868	-0.1691	-0.5919	1.1789	0.4839	-0.231	1.2784	-0.1886	-0.3617	0.1778	-0.6384	-0.558	4.5992	-1.4492	1.1573	-0.2841	-0.3347	0.0643	1.7178	-0.2144	1.1834	1.639	0.1882	1.5001	0.2794	0.6134	1.3616
GO:0050710, negative regulation of cytokine secret	1.5911	2.0527	0.5225	-0.2439	0	0	-0.3729	2.2634	-0.3048	0.7358	0	0.0008	-0.8661	1.8742	2.1703	0.5397	-0.782	4.4402	0	-0.3864	0	-0.2394	0	0.21	1.7928	0	0	0	-0.0475	0	0	0
GO:0009086, methionine biosynthetic process	0	0	0	0	0	-1.4402	0	0.4669	0	0	2.5363	0	0	0.888	0	0	0	0	5.312	0	0	0	0	0	0	0	0	0	0	0	0	0
GO:0050777, negative regulation of immune response	0	0	0	0	1.3247	0	-0.7129	0	0	0	0	0.6638	0.4214	0	1.0122	-1.2485	0	0	4.0313	0	0.4515	0.8065	0	0	-0.3396	0	0.0568	0	0	0	0	0.7829
GO:0034765, regulation of ion transmembrane transp	1.6957	0.1208	-0.7431	0.7193	-0.1936	1.6945	-0.2345	-0.136	1.0923	3.0561	3.1553	0.3784	2.1688	0.4228	-0.0937	1.8978	0.6383	1.8239	1.4224	4.1399	1.2774	-1.2852	0.9255	1.4041	-0.8964	0.5437	0.3124	-0.0769	0.9958	-0.2273	0.4034	0.6815
GO:0071805, potassium ion transmembrane transport	0.7437	-0.07	-0.3788	0.4484	-1.3691	-0.6836	-0.5824	0.914	1.1144	2.384	2.7295	0.7784	1.532	1.4383	0.8651	2.0233	1.1079	0.5241	-0.0651	4.0072	1.8498	-0.9412	2.3473	0.2275	0.8657	0.4378	0.9933	0.2123	1.3751	0.8742	0.0873	1.3285
GO:0005267, potassium channel activity	1.0663	-0.273	-0.0995	0.8618	-1.8713	-0.3408	0.0529	0.8468	0.2682	2.4816	2.8653	-1.2492	0.7925	-0.1605	-0.0084	1.6191	1.1569	1.7077	-0.0714	4.0195	0.7773	-0.289	1.3425	0.1222	-0.7099	0.2342	-0.0063	-0.3948	-0.4191	1.2982	-0.7871	1.0706
GO:0005244, voltage-gated ion channel activity	1.775	0.1665	-0.5618	0.0544	-0.6799	1.5661	0.4846	0.4843	1.4411	3.5941	1.8831	0.1072	2.5774	-0.0356	-0.0851	2.3201	0.8573	2.1624	1.4625	4.797	1.4614	-0.6883	1.0588	1.0007	-1.3283	-0.2188	0.1079	-0.1389	0.9661	0.2162	-0.5736	0.6423
GO:0051899, membrane depolarization	0.0409	0.4065	1.7334	0.4807	0	2.8358	-0.8862	0	-0.1968	-0.4964	1.1292	0	-0.7029	0	-0.2369	0.8074	-0.296	-0.8325	-0.1984	5.077	1.7066	-0.5472	-1.2561	0.7736	0	0.2681	0.8698	-0.9424	0.9812	0	2.569	0
GO:0009967, positive regulation of signal transduc	0.406	0.8219	1.4781	2.6701	-0.0303	4.0915	-0.834	0	-0.5612	-1.4504	0.0918	-0.2793	0.9017	0.3223	-0.1976	1.9413	-0.5936	-1.28	0.7221	4.5233	1.598	-0.7867	0	0.4117	0.4653	0.3292	-0.6568	-1.7886	0.9263	-0.1173	0.7039	0.4855
GO:0005922, connexon complex	1.1769	-1.3197	0	-1.333	3.1544	3.7002	-0.8543	0	-0.6481	0.6758	2.1492	-0.6744	3.4586	1.663	-0.2071	1.8052	0.8224	1.4729	0.7742	0.5889	5.2469	-1.6699	0.1545	0	0.4518	0.1542	0	0.357	1.332	0	0.1232	-1.1381
GO:0007154, cell communication	0.8813	-1.628	1.3502	-1.8011	2.9415	3.4406	1.6498	0.062	-0.4718	0.6497	0.7988	-0.8221	2.7303	1.2817	-0.0938	1.5719	0.7642	0.4165	0.3824	0.1784	4.5339	0.1859	0.1671	0.4394	-0.4815	0.3085	-0.1217	-0.3387	0.8265	-0.1386	0.6215	-0.6909
GO:0005771, multivesicular body	0.1647	0.3301	-0.5048	-1.0998	1.2326	0.1912	-0.1317	-0.5626	0.2906	-0.1725	2.6568	-1.4182	2.0195	2.8336	0.2887	1.3452	-0.1014	2.0827	-0.1041	-0.5743	4.3713	0	0.4038	-0.9016	0.1163	0	0	-0.4549	0.1718	2.9326	0	0
GO:0005921, gap junction	0.8705	-1.5387	1.3712	-1.4693	2.7455	2.762	-1.2829	0	-0.7052	0.4621	1.2328	-1.0952	1.8173	1.3829	-0.062	1.961	0.4913	0.4418	0.7742	0.0873	4.0476	-1.8937	0.0676	-1.3445	-0.4884	-0.274	-1.6276	-0.2084	0.2592	-0.7246	0.1232	-1.2344
GO:0021954, central nervous system neuron developm	0	-0.0249	-0.1595	-1.873	0	0	-0.4233	0	-1.2464	2.9146	0	0	0	0	0	-0.6031	-0.3407	0	0	0	0	5.161	0	0	0	0.6647	0	0	0	0	0	0
GO:0030900, forebrain development	3.1238	1.8938	1.7986	0.7789	0.3274	-0.3936	0.5671	-0.1417	-0.1714	1.046	3.8186	2.2137	3.5556	-0.2617	0.009	2.8136	1.4559	-0.4588	1.1716	-0.0212	0.6672	4.4507	3.2653	-0.0849	-1.1029	-0.4879	0.3285	-0.193	0.0557	-0.0467	-1.4619	0.2939
GO:0045597, positive regulation of cell differenti	1.7438	2.891	2.1036	0.6139	1.9569	-0.3317	-0.3328	0.2775	1.9001	-0.546	-0.169	1.6313	1.4584	4.9652	1.2447	0.2107	1.2498	0	1.0344	-0.8595	1.2819	1.8729	5.0181	-0.3605	1.2652	0	0.8154	-0.2358	0.9472	-0.2723	1.0704	0.0595
GO:0055074, calcium ion homeostasis	3.0054	0.9325	4.4251	0.4884	0	-0.551	1.659	1.3201	0	3.0649	3.872	0.0674	-1.008	1.5168	1.9757	1.7538	1.5694	1.0198	2.0396	1.4958	1.8561	-0.7294	4.6226	-0.0164	0	0	1.9685	0.5548	-0.7474	0.7107	0	1.4159
GO:0060324, face development	0	0	0	0	0	0	0.8016	0	0	0	0	0	0	0	0	0	0	0	0	0.6663	0	0	4.3222	0	0	0	0	0	0	0	0	-0.4649
GO:0006885, regulation of pH	1.4775	-0.3023	-0.4757	0	0.9492	1.4831	0.5917	1.0948	1.3388	2.3277	-0.1928	0	0	2.3827	0.7808	0	2.9437	-0.7332	0.6591	0.6462	-0.8531	0.5806	4.2033	-0.7646	1.5254	1.5111	0	0	-1.2679	-0.4662	0.6866	-0.4281
GO:0019229, regulation of vasoconstriction	0.4025	0	1.0185	0.5936	1.3498	0.7868	0.8125	0	0	1.5599	0	2.2142	-1.1052	0	-0.1636	-0.3098	-0.0317	0.261	1.3843	-0.3544	-0.359	-0.9997	0	5.0108	0	0	0.628	1.0935	1.2464	0	1.8032	0.2831
GO:0051930, regulation of sensory perception of pa	0.381	1.9302	0.2739	1.5448	-0.3417	0.5858	1.9858	-0.8465	0.2666	0.7914	-0.0116	-0.166	0.1232	1.3204	-0.4666	-0.4262	-1.2462	2.7276	0.405	1.7736	-0.7343	-0.4566	-0.4228	4.3767	0.6264	0	1.9265	-0.8368	0.494	-0.9028	0.2236	0.2445
GO:0015293, symporter activity	-0.2029	0.5121	1.4302	-0.6303	1.2557	2.4267	0.2848	2.0797	-0.2086	1.8165	2.7902	0.9764	-0.2846	3.1953	4.5697	0.8267	2.3303	0.3207	1.6631	-0.5205	3.037	-0.473	0.7765	0.4074	4.7705	-0.3312	0.9257	2.454	1.1359	1.8321	-0.8431	3.2815
GO:0001934, positive regulation of protein phospho	2.8746	0.0907	3.4588	1.8407	4.0805	1.5346	1.5482	0.6384	0.6548	3.1484	1.7392	-0.0753	1.5808	0.862	1.9361	1.8145	0.0891	0.6743	1.426	-0.7311	2.513	-0.9601	0.588	-0.9585	4.1595	-0.8458	-2.2425	-1.6681	-0.2093	-0.5216	0.0307	-1.7391
GO:0032728, positive regulation of interferon-beta	0.841	0.588	0.0124	0	0.8656	-1.2121	-0.0506	-0.2315	0	0	-0.4812	0	0	-1.0363	0	-0.1256	0	0	1.498	-0.8926	-0.7971	0	-0.7897	1.9021	4.0308	0.1726	0	-0.3546	-0.5779	0	0	-0.4541
GO:0006378, mRNA polyadenylation	0	-0.9813	0	0	0	-1.5296	0	0	0	0	0	0	0	0.0497	0	0	0	0	0	1.6905	0	-0.5814	0	-0.6827	0	4.7679	0	-1.5987	0.5976	0	0	-0.0952
GO:0035176, social behavior	1.7345	-0.5361	1.258	0.9281	-0.3002	0.3719	0.2136	3.2846	0.7002	2.1063	1.867	-0.7692	2.2476	0	0.2221	-1.0935	0.7682	-1.6663	0	0.0176	-0.5329	-1.7016	1.0052	-0.6305	1.254	4.3324	-0.1091	-0.3312	-1.6613	-0.3703	0.2588	-1.0047
GO:0021766, hippocampus development	-0.4246	0.7948	-0.5641	0	0	0.0322	0.0314	-0.223	0.1674	-0.2008	-0.078	0.4181	0.4209	0.25	0.9956	-0.193	-0.2602	0.0138	-0.2467	0.5977	-0.1337	1.7881	-0.8008	-0.1239	0.7525	4.2673	-0.5106	1.7659	-0.5774	1.0933	1.0007	-0.9164
GO:0019825, oxygen binding	2.9802	0	-0.5542	-0.7507	0	-0.3999	0	0.6676	0	-0.501	1.0326	0	0	-0.4596	0	0	1.3198	1.0844	0	0	0.665	0	0	3.3762	-0.2723	0	4.7168	0	0.278	0	0	0
GO:0021983, pituitary gland development	3.693	3.1234	2.4131	2.9392	0.3912	-0.6188	-0.925	0	-0.1069	1.533	0	1.0023	2.9297	0	1.0579	4.2115	0.1272	-0.5248	0.1272	1.2663	0	0.1951	0	0.7024	-1.2083	-0.5353	4.4866	-0.0715	-1.3065	0	0.4953	0.8228
GO:0004497, monooxygenase activity	2.1665	-0.0261	0.4632	-0.4371	1.5648	1.7679	2.5041	3.3708	0.379	-1.5478	0.395	1.0802	3.13	0.1796	0.4577	-0.0839	-1.1537	0.4764	0.0878	0.9989	-0.2842	-0.4797	1.6197	1.8363	-0.5797	0.7562	4.0352	0.6455	0.7872	-0.965	0.264	0.87
GO:0060710, chorio-allantoic fusion	0	0	0	0	0	0	0	0	0	0	0	0	0	0	0	0	0	0	0	0	0	0	0	0	0	2.1473	0	4.7164	0	0	0	0
GO:0005184, neuropeptide hormone activity	2.3451	2.5957	0	-1.0365	0.6472	0	0	-0.5751	2.1851	0.8942	0.3387	-0.5178	3.3057	0	2.5979	0.2739	1.7981	0	0	0	0.398	0.9733	1.9729	-1.0052	-0.081	1.5359	0	4.5764	0	0	0.9137	0
GO:0016607, nuclear speck	0.3071	-0.8368	-1.0963	0.8772	-2.4437	-1.7137	1.3251	0.783	0.3423	-0.6319	-1.5233	2.2601	1.0833	-0.7806	-2.2151	-1.4313	-0.2916	-1.1817	-2.0306	-0.9307	-1.0653	0.0877	1.3683	-0.5121	-1.1649	0.2663	-0.8413	0.9807	4.7083	-0.7647	-1.1474	-1.2247
GO:0001654, eye development	1.2329	2.1423	0.8373	-0.2472	0	-1.0048	-0.7898	-1.527	0.93	-0.389	-0.637	-1.0604	2.59	0.2273	2.3478	1.1201	0.2347	2.5324	1.8132	-0.7152	0.3425	0.0172	-1.2216	0.7033	3.206	-0.0628	-0.7589	-0.2419	4.0721	0	0.0095	2.378
GO:0005903, brush border	3.3405	3.4167	0.9162	0.1426	-0.8115	0.6081	1.5876	2.2278	0.1178	2.2375	-1.0886	-0.5985	-0.0574	1.3222	0.2701	-0.2789	1.7941	0.6386	3.0468	-1.0615	0.6616	-1.0478	0.5826	0.0862	1.3688	-0.2006	-0.4249	1.4029	1.1266	4.5256	0.5467	-1.2267
GO:0007281, germ cell development	-0.658	-0.9532	0.0118	0.0851	1.1433	-0.7438	1.9047	-1.195	-1.0851	-0.0227	-0.6486	-1.1324	-0.6503	0.0485	-0.6402	0.2545	2.013	-0.794	-0.7768	-1.4438	0.1046	-0.1165	-0.7363	-0.8663	-0.8472	-0.3224	-0.1803	-0.6325	-1.0546	4.4402	0	-1.3798
GO:0031100, organ regeneration	0	-1.0245	0	0	0	0	0	-0.062	0	0	-0.7896	0	0	0	0	0	0	0	0	0	0.8621	0	0	0.0715	0	0	0	0	0	4.3494	0	0
GO:0007548, sex differentiation	0.2412	1.7321	-0.0364	0	0	0	0	0	1.3797	-0.1059	-1.1194	0.3503	0	0	2.3305	0.4656	-0.852	0.4218	1.7762	0	0	-0.1039	-0.6606	0	0.0923	0	0	1.4217	0	0	4.5009	2.1294
GO:0030238, male sex determination	0	0.3134	0	0	0	0	0	0	0	0	0	0	0	0	0	0	-1.5352	0	0	0	0	-1.0031	0	0	0	0	0	0	0	0	4.2763	0
GO:0071837, HMG box domain binding	1.0523	0.6147	2.6149	2.7217	0	0.4762	-0.2052	1.4637	0.9297	0	-0.1961	0.4669	1.0804	0	1.2946	2.0947	1.5564	1.1642	2.4927	1.8524	0	0.1136	0	0.4906	-1.1448	0.2849	1.6792	-0.7442	0	0.8693	1.3668	4.4503
GO:0003382, epithelial cell morphogenesis	0	0	0	0	0	-0.5652	0	0	0	0	0	0	-1.4013	0	0	0	0	0	0	0	0	0	0	0	0	0	0	0	0	0.7353	-0.3112	4.2599
