# Supplementary material for: Generation and gene expression profiling of 48 transcription-factor-inducible mouse embryonic stem cell lines
Source: Sci Rep. 2016 May 6;6:25667. doi: 10.1038/srep25667 (PMC4858678; doi:10.1038/srep25667)
Supplement: Supplementary Table S2 [file srep25667-s3.xls]

## Sheet: Sheet1
Supplementary Table S2. Analysis of gene set enrichment, PAGE (Kim and Volsky, 2005), for genes upregulated after induction of individual transcription factors and Genetic Association Database (GAD).
The table shows color-coded z-values from PAGE analysis
Headers	Hoxb1	Pitx2	Pitx1	Etv2	Pdx1	Dlx2	Dlx4	Lhx8	Lmx1a	Tbx6	Msx1	Barhl2	Fezf2	Msx3	Hoxc9	Myt1	Tcfap4	Myb	Nkx6-3	Isl1	Foxn4	Nkx2-3	Hey2	Pax6	Nr4a2	Tcf15
abnormal_neurogenesis	6.6212	0.1832	1.1372	-0.2286	2.064	0.3838	-0.5843	-0.3425	-0.4514	-0.6068	-0.4302	1.1172	-0.1675	0.7443	-0.3049	0.4224	1.1615	-0.0558	0.7423	1.6753	1.2525	1.4138	-0.1597	-0.1674	-0.7109	-1.1915
abnormal_neuronal_migration	5.2648	1.0675	1.1402	1.1303	1.0137	-0.7846	0	0.0109	-0.0094	0	-0.3056	0.31	-0.9034	0	1.2823	-0.6646	0.2371	2.0007	-0.9767	0.6014	3.373	1.8688	-0.1051	0.1697	0	-1.2148
abnormal_rhombomere_morphology	8.1355	0	0	0	0	0	5.3884	0	5.0511	0	0.2363	3.0883	0	0	0	0	2.3654	1.8636	0	0.2738	1.459	0	0	-0.9269	0	0
vertebral_transformation	4.2818	0	-0.8722	1.6256	0	0.0402	0	2.5684	-0.0669	3.0654	0.019	-0.6897	0.4037	0	1.3314	-0.8402	-1.0252	0.5944	-1.21	0.1701	2.227	2.0992	1.3632	0	-1.2603	-0.0716
decreased_sensory_neuron_number	5.9953	-0.8932	0	0	0	0	0	-0.9941	-0.7694	0	0	2.173	0	0	0	-0.364	1.5694	0	0	1.3904	0	-0.2083	0	0	0	0
paralysis	6.5755	-1.4821	0.2421	0	0	-0.3979	0	-0.4095	-0.5661	0	0.6569	1.0538	-1.1344	1.7967	0	1.7649	0	-0.2586	0	0.5035	0	-1.4402	0	0	-1.3322	0
abnormal_enamel_morphology	-0.2466	7.8097	7.5944	0	0	-0.174	0	0	1.2237	0	-0.3613	1.2214	0	-0.4078	0	0	-0.4426	0	-1.2806	0	0	0.4039	0.1936	1.7924	0	1.5992
short_radius	0.2132	7.1187	6.4791	-0.0931	0	0.4614	0	-0.2127	0.6017	0	-0.002	2.5473	0	-1.1368	0	-0.4189	0	0	0	4.6237	-1.1378	0	0	0	-0.0646	2.805
abnormal_estrous_cycle	0.4282	4.2049	7.8511	-0.0687	-0.3479	0.0795	-1.6304	0.0953	-0.4866	0.4031	0.1748	4.3893	1.3003	0.1131	0.7116	-0.2963	-1.3034	-0.6559	-0.4878	0.1804	-0.1423	0.6776	-0.0632	-0.3134	-0.1716	-0.6571
increased_vascular_permeability	0.8506	3.9904	7.2598	0	1.6913	1.7991	0	0	1.5721	-0.7522	-0.3889	2.1824	0.2672	0	-0.1915	0	0	0	0	0	-0.9927	0	0	0	0	0
abnormal_long_bone_morphology	1.1725	8.1091	8.2984	0.4791	0.0756	0.0573	-0.0114	2.0878	2.1464	-1.0363	-0.4485	0.8212	-1.5035	-1.0418	-0.768	0.8282	-0.4838	2.0881	1.6225	1.2732	-0.8173	-1.2969	-1.3762	1.1219	-0.8705	0.5168
small_ovary	-0.3865	4.6065	6.7612	0.188	0.8977	0.9468	0.6057	-1.4552	0.9242	1.3843	0.6797	0.1894	0.7394	-0.7352	0.237	-0.1334	-0.7276	0.728	-1.3518	1.044	-0.5902	-0.1351	-0.2741	2.0765	-0.5405	-0.4733
abnormal_tooth_morphology	2.5071	6.6585	7.1829	-0.5916	0.6821	0.9358	0	-0.3633	0.3621	1.2332	-0.1806	1.6949	-0.0894	-0.1712	0	1.2607	0.5824	0	-1.2546	0.7826	0.5674	0.4721	-1.2385	2.9618	-0.4231	0
thin_dermal_layer	0	2.8979	8.2981	-0.7151	3.8381	0	0	0	0	0	0	3.7383	0.1277	1.5867	0	0	3.3255	0	0	-0.3816	0	1.9571	0	0	0	0
small_skull	0	8.3482	8.5432	-0.6134	-0.1374	0.0634	0	0.5721	0.4284	0	0	1.1422	1.7988	0	0.0417	0.8518	-0.3281	0.4446	-1.0283	0.1519	0.7567	1.7496	0.0304	1.5332	-0.3485	-0.7119
short_humerus	-0.208	6.252	5.1678	0.1259	0.6714	-1.0358	0	-0.0104	-1.094	0	-0.5034	2.6302	0	-1.4246	0	1.1164	-1.2621	0	-1.365	0.9084	0	-0.6883	0	0	-0.4386	-0.3027
short_ulna	0.0445	5.9244	6.5659	-0.0672	2.6576	-0.0757	0	-0.0048	-0.484	0	0.4599	2.8356	-0.7435	-0.7818	0	0.9131	0	0	-1.4106	3.3437	-1.2439	0	0	0	0.5054	1.5263
abnormal_molar_morphology	-1.3421	8.1081	6.7947	-0.1161	0	3.4637	0	-0.913	-0.3762	2.5503	0	1.6298	0	-0.8568	0	0	-0.857	0	-1.4134	0	2.7497	0	0	0	0	0.8544
small_scapula	0.3401	5.2384	8.7173	0	0	2.8383	0	0	0	0	0	1.9217	0	0	0	0	0.1582	0	0	0.3621	0	0	0	0	0	0
abnormal_incisor_morphology	-0.8677	7.3081	7.0722	2.5559	2.0456	2.7573	-0.0798	-0.2787	0.0312	1.8669	-0.0888	2.3394	-0.3065	-1.1321	-0.9618	1.2093	-1.6513	-0.1794	-1.1393	0.7514	0.3382	-0.3343	-0.8694	-0.0848	-1.1489	1.6753
short_femur	1.1031	7.0012	7.5355	2.8314	3.1609	2.3344	2.0142	0.9036	0.3499	-0.2717	0.4889	4.4095	0.0773	0.4418	1.4281	1.1203	-0.8969	-0.771	-0.3756	0.7121	-1.2702	-0.2052	0.5343	1.1873	0.4119	0.6887
scoliosis	0	3.523	5.6729	-0.2652	0.6283	2.8054	-0.3956	0.3996	0.6942	0	0	2.8518	-0.4392	0.7051	0	0	0	0	0	0	-0.5223	0	0	0	1.094	0
fragile_skeleton	0.3442	3.2603	5.0963	0	0	1.2185	0	0	1.4333	0	0	-0.0472	0	-0.5826	0	0	0	0	0	0	0	0.1426	0	0	0	0
abnormal_cornea_morphology	0.7464	3.6322	6.2653	1.6025	2.3796	3.3799	0	-0.1708	2.6426	0	0.7134	4.8465	1.9282	2.886	-1.2125	1.9663	-1.1015	1.0508	0.1485	0.4774	0.2124	3.0081	0.2745	-0.3579	0.5438	0.0528
abnormal_dentin_morphology	-0.1234	0	7.9444	0	0	-0.2549	0	0	1.4526	0.3525	0	0	0	-0.7036	0	0	0	0	0	0	0	0	0	0	0	0
short_ribs	0	0	8.4039	-0.4491	0	0	0	0	0	0	0	0	0	-0.8913	0	0.9432	-0.8251	0	0	0	0	0	0	0	-0.1219	0
immune_system_phenotype	0.2897	1.4907	6.0738	3.7368	3.3473	2.0179	2.2409	1.4236	0.9999	0.0405	0.36	3.5858	-0.2899	-2.0268	-0.3491	2.325	0.4813	1.2983	-1.8775	0.2995	-3.2245	0.1632	1.1942	0.7059	-0.234	-2.1896
abnormal_palate_morphology	0.5375	2.1771	6.012	3.5104	1.8671	3.9345	0.1076	-0.4195	1.858	3.8493	1.6556	3.3275	0.7967	-1.0358	-0.2016	0	-0.1984	1.5596	-0.7182	1.7309	1.6226	-1.2385	-0.2165	-0.1716	-0.8376	-0.6572
lethality-prenatal/perinatal	1.5856	1.8498	6.1294	11.6701	5.4894	6.9445	2.3609	2.0785	2.7366	2.4602	0.1779	1.9112	0.2556	-2.0034	-0.6245	1.465	0.9376	1.0848	-1.6494	0.9073	-2.8271	-2.073	-1.1171	-0.4746	-1.8872	-1.8972
skeleton_phenotype	5.8716	5.2128	9.7416	6.3296	6.146	7.4219	2.3781	2.5938	4.4823	2.6294	1.8829	6.0517	0.8829	0.4354	1.3412	1.1195	-0.0057	1.171	0.5927	3.8969	0.727	0.5501	-0.6198	0.8162	0.6098	0.2371
nervous_system_phenotype	2.4582	1.4501	5.4486	6.7298	7.5142	8.9821	2.0248	3.457	2.8636	-0.0152	2.2854	2.571	3.2093	0.6286	0.5448	6.0787	1.8334	0.3773	-0.797	3.1256	-0.8749	-1.0502	-0.4412	0.6035	-0.5893	-1.259
abnormal_Meckel's_cartilage_morphology	2.4013	1.8844	2.0125	8.2473	2.3648	7.002	0	-0.0699	1.0704	0	1.1258	3.9115	0.6961	1.3394	0	1.1532	0.6702	0	0	0.4155	1.545	-0.698	0	0	0.1883	-0.6069
abnormal_midbrain_development	1.4087	3.5427	4.3543	7.3673	4.0018	4.0815	4.7837	0	5.7578	0	2.5134	1.7438	0	0	0.8417	0	2.0102	2.6203	0	0.3587	0.892	0	0	0	0	0
short_snout	-0.4697	3.148	1.2096	6.0815	4.116	5.7739	1.2253	3.8569	1.2824	2.4618	2.4867	-0.1402	1.8422	0.639	1.7732	-0.7944	0.1083	2.7371	0.1991	0.3052	3.7609	0.1215	-0.6075	2.2741	-0.2354	-1.0176
abnormal_middle_ear_ossicle_morphology	3.5031	3.2253	3.2957	8.3935	7.9945	6.1955	0	2.7348	1.9347	0.7038	2.2258	1.8249	-0.0184	1.4576	0	-0.938	1.1182	0.1585	0	3.6697	1.2558	0.5928	0.6012	1.3984	0	0.6621
abnormal_vitelline_vasculature	-0.3152	1.939	2.8749	8.2359	3.8076	0.5412	1.5877	-0.4773	1.2905	0.287	2.9308	1.927	1.2532	0.0515	0.8246	1.8089	0.564	0.0432	1.1941	0.2845	-0.2466	-1.3388	2.131	0.3875	1.5187	-0.6434
abnormal_heart_development	1.172	1.6044	0.924	7.6284	3.1985	1.4603	1.6941	1.3394	1.6441	5.0236	1.6647	2.0963	1.0335	-1.746	0.2138	2.1822	0.6536	3.3402	0.9377	0.263	-1.2775	-1.0249	0.9497	-0.0392	1.3407	-0.5983
embryonic_growth_retardation	-0.38	-0.0932	1.0457	8.4033	0.6694	0.065	0.063	-1.9646	0.8744	3.8349	0.8977	0.5745	-1.1151	-2.3099	-0.2014	-1.1986	0.1391	-0.5101	-1.6414	0.053	-0.3468	-2.7703	0.258	-0.2941	0.5306	-0.7856
embryonic_growth_arrest	1.2648	0.8708	1.7969	8.8205	1.4947	-0.1594	-1.0982	0.2155	1.1491	-0.6704	-1.5359	-0.163	0.5967	-1.2051	-1.0635	-0.2396	0.1142	-0.3671	-1.2217	-1.1577	-2.0159	-1.4881	-0.9132	-0.394	-0.0991	-1.5229
abnormal_rostral-caudal_axis_patterning	1.8915	1.2237	0.1154	9.8907	3.5545	1.2818	2.1588	1.4859	1.2611	3.0042	4.2413	1.6421	0.2796	-0.4524	0.1186	1.749	0.1473	0.5597	2.5854	-0.9546	-0.0277	-0.006	1.5471	0.6412	-1.0374	-0.6225
abnormal_allantois_morphology	2.5676	-0.9589	0.5576	9.697	3.2341	1.8081	1.5263	0.3524	0.9151	3.2989	4.5943	0.2941	2.1383	0.2833	1.8349	1.6267	0.9403	0.45	0.1251	1.0895	2.2978	-0.9521	2.0942	-0.2188	-1.0877	-1.2116
abnormal_developmental_patterning	0.0845	-0.1178	-0.0701	8.9727	-0.4709	2.2109	0.127	0.326	-1.1518	0.0216	2.5123	0.6322	-0.4679	-1.7525	-0.7291	0.2618	-0.3525	-0.2521	-0.5779	-1.2538	-1.7858	-0.9328	-0.2199	-1.0849	-1.5665	0.7877
abnormal_head_morphology	0.4635	3.4121	2.3867	11.1777	0.9169	2.8249	1.0337	0.8347	-0.1079	1.7936	3.9019	2.4616	-0.1884	0.3118	-0.7629	-0.7712	1.1458	2.2224	1.201	-0.6027	1.0393	-0.6972	0.6415	-0.8127	-1.4817	-0.3172
abnormal_endoderm_development	-0.0332	-0.5606	1.1654	6.4813	0.0735	0.0838	1.4359	-0.1607	-0.334	-0.7059	1.8834	1.4625	-2.1152	-0.7507	-0.6138	0.461	0.4557	1.3415	-1.3448	-0.5166	-1.077	-1.3491	1.3839	-0.0506	-1.2066	0.2153
abnormal_embryonic_tissue_morphology	-0.8139	0.471	1.7062	7.9843	0.264	2.7532	1.5635	-0.4528	0.2156	1.3861	2.7243	0.2508	1.5735	0.5208	0.4589	1.6174	0.5835	0.5345	-0.6111	-0.7069	-1.2819	-1.6774	0.781	0.2218	-0.8743	-1.2736
reduced_embryo_size	-0.0508	3.3408	3.967	11.5454	4.1544	3.4197	0.407	-0.4036	1.1672	2.2711	2.5013	0.8602	0.8741	-1.8169	-0.4066	-0.5805	-0.7065	0.0214	-1.4194	0.6618	-1.5929	-2.7432	-0.0776	-1.5028	-0.0263	-0.5734
abnormal_placental_vasculature	-0.3628	0.7771	1.5436	6.4901	0.9898	2.3297	1.0404	1.3918	0.2789	0.6984	1.7924	0.9249	-0.3286	-1.4796	0.2063	0.3782	1.8145	-0.8156	0.3753	0.6017	1.996	-0.3697	0.0921	0.0057	0.7126	-0.5682
abnormal_aortic_arch_morphology	1.913	2.6464	5.2639	6.8518	2.9106	0.5244	0.0805	1.7611	1.0604	0	3.8296	5.1639	0.9349	0	0	2.8794	-0.8123	0	0	1.6561	0	0.1937	1.1846	0.1309	2	0
persistent_truncus_arteriosis	0.1594	2.4325	2.6719	8.0353	2.3039	1.4445	-0.5606	1.0266	1.4011	0	6.377	3.4173	1.1088	1.1509	0	0.4144	-0.598	-0.1607	-0.6775	-0.0907	0.0823	-0.8306	1.3717	-0.3454	1.1277	-1.0569
abnormal_patterning_of_the_aortic_arch	1.171	3.6138	2.0053	7.1145	3.8281	1.8137	0	2.6402	1.1482	0	0	2.7434	0	0	0	1.8034	0.5878	0	0	0	0	-1.1684	0	-0.216	0	-0.0667
interrupted_aortic_arch	1.6073	2.7935	4.2211	6.0669	3.9445	-0.8059	0	2.6874	0.3033	0	0	4.8337	0	0	0	0	0	0	0	0	0.377	-0.8253	0.3897	0.4346	0	0
abnormal_cardiovascular_system_morphology	1.4445	2.0917	3.6207	6.1961	2.8138	0.8128	0.9879	0.0976	1.2752	0.9057	3.7095	2.3399	1.114	0.0836	-0.7088	1.7422	0.7803	0.5431	-0.5543	2.495	-0.2083	-0.3493	0.8239	2.1045	0.0279	-1.3404
abnormal_neural_crest_cell_migration	0.5986	1.3273	2.5091	7.4306	4.8709	1.5284	1.3351	1.1924	1.7343	1.5471	3.1927	1.9538	1.1196	-0.2177	0	0.2844	-0.2117	1.175	0	1.0905	-1.334	-0.1372	0.1643	0	-0.509	0.6112
retroesophageal_right_subclavian_artery	2.1058	3.6914	5.9115	10.2834	2.9634	1.5733	0	0	0	0	8.7117	6.1773	2.7288	0	0	0	0	0	0	1.0928	0	0	0	0.6209	0	0
abnormal_skeleton_morphology	-0.0938	3.8433	4.4975	7.757	1.3776	1.8139	-0.4106	0.7387	-0.8667	-0.2383	2.4893	1.9271	-0.0522	-0.7121	0.121	-0.1852	-0.912	-0.225	-0.6381	-0.1715	-0.5592	0.7222	0.1396	0.6469	0.6456	0.1036
abnormal_scapula_morphology	2.1883	0.9917	1.2994	7.6828	0.1088	1.5129	0	0.3214	0	0	5.8142	2.1616	0	0	0	2.1774	1.6378	0	0	-0.492	-0.0256	0	0.9031	0	0	0
small_interparietal_bone	3.0681	2.8048	1.3764	9.7029	0	0	0	0	-0.0203	0	4.0637	4.7958	0	0	0	0	0	0	0	0	0	0.8317	0	0	0	0
abnormal_extraembryonic_endoderm_formation	-1.3646	0.3126	3.2943	7.0612	0.7948	-0.682	0.5216	0	0	2.6912	3.1878	3.7096	0	0	0	-0.0638	1.819	-0.0532	0	0	-0.2014	0	1.7131	0	1.4398	-0.9124
failure_of_initiation_of_embryo_turning	-1.4009	0	0.9572	14.4091	-0.7864	1.2273	-0.7877	0	1.0818	-1.1836	5.5445	2.4198	-0.687	-0.2771	0	0.8027	0	0.3043	0	0.0088	-0.2716	0	1.9256	1.1873	-0.8316	-0.9918
incomplete_embryo_turning	0.5041	0.0347	0.1887	12.8723	2.3209	1.6367	1.185	-0.3851	0.1948	1.8199	1.9436	1.8434	0.3393	-0.4982	-0.6676	0.5618	0.7668	1.2714	-1.2655	-0.2988	-1.1173	-1.2855	0.3483	0	-0.6228	-0.8173
abnormal_embryonic_hematopoiesis	-0.0783	-1.0172	1.0456	10.8068	3.388	1.7919	1.3226	-0.2849	1.5434	0	5.7518	2.3273	1.6635	0.6162	-0.1214	0	-0.9668	0	0	1.2346	-1.1385	-1.4977	1.0448	0.4238	0	0
abnormal_aorta_morphology	0.8466	3.4795	4.7729	6.3026	2.931	3.8846	0.3975	1.7432	1.7333	0.7525	1.2041	4.6866	1.3917	2.6454	1.292	2.2124	0.3774	0.6335	0.6514	-0.5409	0.5906	1.5739	0.043	0.9742	0.6889	1.619
abnormal_ventricular_septum_morphology	1.1196	3.5772	4.3736	6.6804	1.7279	2.4517	0.1251	2.6407	0.8122	2.1225	2.4061	3.8222	1.896	0.6296	-0.0923	0.886	0.3561	1.8788	-1.8841	0.0772	-1.2686	0.8826	0.9149	-0.3864	-0.1435	0.8276
respiratory_failure	-0.9178	1.0238	1.7598	8.0035	3.4057	2.4468	-0.763	-0.4941	-0.8003	0.2691	2.4296	1.2633	0.4502	-0.211	1.839	1.8603	1.3753	2.138	-1.0716	-0.3568	-1.1325	-1.2078	-0.5977	0.9208	-0.2067	-1.6094
cyanosis	1.0824	1.4201	2.8569	7.6579	1.9329	3.01	0.3699	1.7637	1.03	2.6215	2.6797	3.7395	2.4495	1.2819	2.2356	0.0492	-0.4285	2.4798	-0.8963	0.9618	-0.6911	-0.7451	0.3857	0.8558	0.5015	-0.2337
thin_epidermis	0	0.4555	0.517	6.1579	0	0	0	-0.6559	0	0	0	1.0421	0	0	0	0	0	0	0	0	0	-1.2718	0	0	0.5691	0
skin_edema	-0.8946	0.5294	-0.2576	6.8809	-0.2512	1.9177	0	0	0	-1.0424	2.5882	1.6675	-0.2448	-0.7741	0	-0.0708	-0.8064	0	0	0	0	-0.505	0.7005	0	1.0808	-1.8408
impaired_hematopoiesis	-0.4792	-0.5323	-0.3906	8.343	-0.4665	-0.2014	0.2279	0.2404	0.7061	-0.4005	2.6123	0.1412	1.6158	0.0103	-0.2979	0	-0.7906	-0.0937	-0.2485	0.3616	-1.2958	-0.3539	1.2018	0.9555	-0.9583	-0.2471
abnormal_foregut_morphology	0	0	-0.3838	7.9882	0	0.3186	0	1.0738	0	0	3.2804	1.6016	-0.1801	-1.1853	-0.8923	0.9563	-0.2369	0.9018	-1.2809	0	-0.127	0	-0.0248	0	0	0.6583
decreased_renal_glomerulus_number	0	0	0.2576	6.7927	0	0.7483	0	0	1.6479	0	0	0.1298	-0.3906	0	0	0.3327	0.3357	0.2539	0.8558	1.4907	0	0.5705	0	-0.1161	0.0277	-0.6255
pale_yolk_sac	-0.7224	0.8703	1.4684	7.5979	3.4408	1.4192	0.7333	-0.4796	1.0448	0.6882	-0.2323	0.6638	-0.9252	-1.0217	0.5926	0.3644	0.132	-0.6689	-0.7452	0.3635	-1.0128	-0.0413	-0.2544	-0.376	1.1459	-0.6722
abnormal_respiratory_system_physiology	0.2865	0.6334	-0.3854	7.2324	-0.3246	-0.2657	0	2.8968	0.5436	-0.3959	0.3202	0.2226	2.2498	1.1134	0	-0.3074	1.2046	4.9832	-0.0794	0.4765	-1.0029	0.319	0.6417	-0.8705	0	0.8777
absent_blood_islands	0	0	0	7.3731	4.2883	0	0	0	0.7397	0	0	0	0	0	0	0.1832	0	0	0	1.1658	0	0	0	0	0	0
polydactyly	1.9038	2.2764	1.7644	6.5417	1.8634	6.4574	3.1757	0.5722	2.1009	2.5569	3.3996	2.7705	0.1615	0.1948	0.0841	0.8509	0.0194	1.359	-0.6329	1.7882	0.1954	-1.0087	1.3354	-0.4884	-0.2896	1.2901
cleft_palate	3.1085	2.3308	4.503	6.4838	3.9844	3.8641	0.9458	1.7825	-0.3463	1.3144	3.8225	3.8417	0.0285	0.9139	0.3102	0.3097	1.1998	1.6635	-1.0542	0.409	0.3556	-0.1997	-0.036	-0.183	0.5167	-0.0276
microcephaly	1.3103	2.5206	1.4731	7.0025	5.004	1.6258	2.7277	8.1882	4.4871	2.222	1.5192	0.563	2.498	-0.9358	2.5716	0.9327	1.8564	1.3827	-0.1949	1.4112	0.7608	-1.2346	-0.1733	0	-1.5241	1.1026
abnormal_forebrain_development	2.6629	0.8643	-0.5124	7.0413	3.4895	4.3055	4.8679	7.5026	4.3036	1.323	1.4112	0.3873	2.6916	0	2.8759	1.2199	2.5671	3.8238	4.5299	0.9899	2.3416	-0.7383	-0.1365	-0.7683	-0.6542	-0.213
decreased_Purkinje_cell_number	0.3176	2.0714	2.1105	5.1136	4.0375	3.1788	2.7353	-0.0544	5.1853	0.7453	5.1104	1.5577	0	3.7152	5.7525	0.8314	-0.0687	-0.7254	-0.6447	0.3756	0.7483	-0.0386	1.8616	0.1654	-0.4572	0.9522
distended_pericardial_sacs	-1.0505	1.1298	-0.4404	3.9271	4.7515	1.4876	0	0	1.7693	0	-0.2392	-0.8353	-1.2411	-0.1967	0	2.2302	1.0925	-0.5519	-0.1626	1.2827	-1.3757	-0.881	0	1.178	-0.1594	0.2178
abnormal_cell_death	-0.3304	0	-0.1705	2.2964	4.5956	2.9465	2.6253	0.1716	-0.4582	-0.3878	-0.6151	-0.8424	0.1005	-0.8466	0	0.1733	0.3457	-0.4899	-0.0105	-0.563	-0.9178	-0.2705	0.6697	-0.9581	-0.6967	-1.4154
abnormal_stapes_morphology	3.3336	0	0	0	6.8694	1.4111	0	0	1.8426	0	0.344	3.1484	0.3399	0	0	0.1489	0	0	0	4.0952	0	0.9753	1.4819	0.9246	0	-0.3775
leukemia	0	0	-1.0611	2.7654	4.0192	0	1.1741	-0.5364	2.4944	0	1.0315	0.3994	-0.0621	0	-0.8844	0	-1.0842	0.0936	-0.1228	0.2664	-0.3599	0	1.3164	-0.0252	-0.4397	-0.3472
absent_brainstem_auditory_evoked_potential	2.6121	2.0863	1.6085	1.6988	4.7628	0.9369	-0.091	3.7344	0.2021	-0.931	0.5491	-0.0787	1.0469	0	0.7561	0.3931	0.8188	0	-0.8695	-0.3548	-0.9304	-0.8336	0	-0.1699	0.1807	-0.3839
deafness	2.6918	1.5423	-0.1932	1.4427	4.2508	0.8999	0.0679	1.607	-0.377	-1.1246	0.355	-0.1222	0.5659	-0.0247	0.2194	-0.01	1.2562	0.6855	-1.0361	3.6819	-0.5871	0.2317	0.7387	0.9705	0.2854	-0.0585
abnormal_social_investigation	-0.852	0	-1.2767	0.7399	5.8279	2.2809	0	2.3365	0.9328	0	0	0	1.3932	-0.0349	0.8118	1.2619	-0.3254	-0.5748	0	0	-0.1436	0	-0.7664	0.4017	0	0.1428
abnormal_palatine_bone_morphology	1.8773	-0.167	0.8792	0	4.2211	2.4524	0	0	1.5556	0	0	0.9142	0.9459	0	0	0	1.0604	0	0	0	0	0.1455	0	0	0	0.5274
abnormal_prepulse_inhibition	-1.4153	0	1.4257	3.3941	7.064	0.4415	1.7561	1.7179	1.7182	-0.3761	0.8349	-0.2074	2.302	-1.393	0	1.7973	-0.0065	-0.7901	0	0.089	-1.1109	-1.1663	-0.0919	1.1778	-0.0905	0.7307
abnormal_telencephalon_development	-0.55	1.4264	0.7322	0.4562	6.7176	3.1763	1.9373	5.3513	2.5464	0	-1.4047	-1.2679	5.3038	-0.5097	1.6257	1.0285	-0.0989	0	0.6521	0.8096	4.1757	-1.3256	0	0.131	-0.3643	1.1492
absent_stapes	2.001	0	0	0	6.8328	4.139	0	0	0	0	2.3626	2.6894	0.6688	0.995	0	0	0	0	0	0.6265	0	0.4825	0	0	0	-0.2121
abnormal_middle_ear_morphology	1.8555	1.3344	1.3779	0.9854	4.6397	5.3643	0	3.1064	0.7161	0	1.6971	2.8073	0	-0.4747	0	1.1673	0.3004	0	0	2.4156	0.4122	-1.1932	1.5587	0	-0.7728	-0.3126
abnormal_outer_ear_morphology	0.5817	1.1099	0.2995	0.7843	5.276	4.8183	0	2.215	0.2302	0	1.3474	0.8337	-0.7678	0.7577	0	0.3617	1.0249	0	0	1.7725	0.9759	0.3402	0.3747	1.2859	0	-0.6441
abnormal_external_auditory_canal	1.1407	2.6911	1.2991	0	6.7167	7.2852	0	3.3353	1.3837	0	0	0.9077	0	0	0	0	0	0	0	2.793	0	0	0	0	0	0
abnormal_nasal_cavity_morphology	0	0	0	0	4.748	6.4158	0	0	0	0	0	0	0	0	0	0	0.8413	0	0	1.2296	0.3827	0	0	0	0	0
abnormal_muscle_innervation	2.0402	-1.3089	-1.2357	0	2.5971	4.4561	1.9613	0.4639	-0.4641	-0.9411	-1.2825	0	0.1752	0	-0.7542	0.0114	0.5747	-0.3965	0.6192	2.7157	0.3542	1.3813	0.8953	-0.4479	-1.5822	-0.3621
abnormal_hindlimb_morphology	2.0276	2.3951	2.8135	3.6223	5.0053	5.234	1.5695	1.0514	1.1063	4.7304	1.5863	1.9628	1.9177	0.2823	0.3442	0.7434	2.4718	2.0083	-0.51	-0.3043	0.399	0.0775	1.2743	-0.8297	-1.2871	-0.1301
abnormal_inner_ear_morphology	1.0872	1.8031	1.4901	1.0759	4.1192	4.109	-0.6789	2.8642	2.8317	-0.6139	1.4576	2.826	1.2756	-0.315	-0.1976	0.6779	2.0379	0.909	-1.1969	0.7058	-0.0672	-1.0935	0.8594	0.4757	0	-0.9511
abnormal_semicircular_canal	-0.1758	0.8445	2.1876	1.4701	4.757	4.8201	0.1839	2.2834	1.2901	0	0.657	1.8958	-0.7066	-0.8392	0	1.8428	1.9455	1.3925	-0.6893	-0.0929	1.1968	-0.8236	0.7715	-0.3881	-0.3584	-0.3883
hearing/vestibular/ear_phenotype	2.6677	1.3996	2.9084	5.7937	5.3815	6.0594	0.9484	3.7997	1.6379	1.3234	3.1686	2.6766	3.2741	0.8322	1.9773	3.5985	2.8339	1.7584	-1.9692	2.3402	-0.0114	0.3948	-0.2219	2.7947	-0.8648	-0.4749
behavior/neurological_phenotype	1.3995	0.6266	2.6453	3.525	5.5312	6.3853	1.2791	1.4089	2.3541	-1.0528	1.9955	2.1807	3.0187	0.7379	0.6538	5.0161	3.7988	0.6791	-0.5617	2.773	-0.4155	0.8412	-0.9992	0.6529	-1.5734	-0.4651
abnormal_cochlea_morphology	1.005	1.4872	0.7712	3.2176	2.2825	4.0467	-1.1597	1.1357	-0.6367	0.2978	1.027	3.9966	0.8059	0.9001	1.5498	-0.0539	3.0564	1.1519	-0.4663	0.3683	0.546	-0.2022	2.2496	-0.5201	0.8212	-0.0413
decreased_cochlear_coiling	0.2792	1.3429	0	0	2.5201	4.4279	0	0	0	0	0.2487	2.7578	0	0	0	1.3482	1.0282	0	0	1.5688	0	0	0.2447	0.5481	0	0.1677
abnormal_vestibule_morphology	0.2687	1.2412	0	2.557	1.9291	4.5393	0	-0.409	0	0	1.0732	-0.3316	0	0	0	3.1516	0	0	0	-0.871	2.1879	-0.9935	0	0	0	-0.1841
abnormal_calvaria_morphology	-0.4659	0.7502	1.2803	0.7385	0.4698	4.5985	0.2461	0.7664	0.201	0.1997	-0.4704	1.0797	-0.8767	-0.6495	0.2719	0.1483	1.3645	0	-0.8446	-0.2465	-0.1196	-1.5816	-0.6375	-0.5885	-0.7584	1.4592
abnormal_squamosal_bone_morphology	2.3909	0.6811	0.4355	0	0	4.0982	0	0	0	0	0	1.7784	0	0	0	0	0	0	0	-0.1342	0	-0.4743	0	0	0	-0.4363
abnormal_alisphenoid_bone_morphology	0.9965	0.8239	0	0	0	5.4822	0	0	0	0	0	2.0438	1.2627	0	0	0	0	0	0	0	0.9894	0.5696	0	0	0	-0.4829
abnormal_nasal_capsule_morphology	0.3519	0	1.5552	0	0.7015	6.7335	0	0	0	0	4.8685	0	0	0	0	0	0.5303	0	0	-0.5925	0.5378	0	0	0	0	1.1797
abnormal_vibrissae_morphology	-0.0014	0.1459	0.6428	0	0	5.1344	0	0.1301	1.3824	0.3633	0	0	-0.3735	0	0	0	0.0465	1.127	0	0.7211	-0.6502	-0.9069	0.3584	-1.2043	-1.038	0.1566
abnormal_jaw_morphology	0	0.8243	0.1909	0.2274	-0.2562	5.3088	0.0623	-0.1002	-0.4794	0	-0.4814	-0.6026	0.2253	0	-0.4549	-0.5643	0	0	0	-1.0646	0.2281	0.5503	0	0	-0.0312	-0.1087
absent_semicircular_canals	0.053	1.3733	1.9954	0	1.5107	7.6081	0	0	0	0	2.0219	2.4485	0	0.6449	0	0	1.5772	0	0	0	1.7618	-0.2115	0	0	0	1.5657
abnormal_frontal_bone_morphology	0.8985	2.501	3.0152	4.6961	0.8414	6.4201	0.0456	1.0058	1.3001	2.7597	2.0212	2.3419	0.7193	-0.4847	-0.4259	0.005	-0.9858	0	0	-0.0691	-0.56	-1.0131	-0.5255	-0.2051	-0.5839	2.609
abnormal_mouth_morphology	-0.6356	0.6032	-0.0758	0	0.3188	4.5237	0.4559	0	0.3729	0	0	-1.243	-0.8303	0	-1.0836	0	0	0	0	0	0	0	0	0	0	0
abnormal_vomeronasal_organ_morphology	0	0	0	0	0	6.1995	0	0	0	0	0	0	0	0	0	0	0	0	0	0	0	0	0	0	0	0
abnormal_viscerocranium_morphology	-0.5846	3.0789	0	0	0	4.1001	0	0	0	0	0	0	0	0	0	0	-0.4663	0	0	0	0.4111	0	0	0	-0.5955	0
apnea	0.8822	1.7951	0	0	-0.302	4.0066	0	0	0	0	0	3.838	0	0	1.6821	0.4493	0	0	0.1268	0.0665	0.5076	0.3141	1.9744	0	0	1.4732
touch/vibrissae_phenotype	0.7541	-0.4776	0.4598	0.7761	0.543	4.0403	1.6835	1.344	1.7592	0.3619	2.1741	1.6439	2.1917	-0.4057	1.1736	2.5492	2.4655	1.2473	0.2579	1.5448	0.7473	0.4967	2.4599	0.5342	0.0842	0.3988
abnormal_maxilla_morphology	2.0464	2.0376	1.7138	0.4905	0.3779	5.5103	1.3073	0.9989	0.8939	3.1333	-0.7205	1.4837	-0.6768	0	0	2.9179	0.7523	2.0589	0	0.6151	1.6971	-0.325	0	-0.2084	0	2.2853
abnormal_mandible_morphology	1.6072	0.3674	1.0644	1.3204	1.6742	4.7047	-0.1416	0.7883	-0.8337	4.8716	0.1017	1.442	-0.3974	0.2937	-0.403	3.2716	0.6095	1.6572	0	0.2257	1.9298	-1.1273	-0.4592	-0.2992	-0.9563	-0.2454
abnormal_digit_morphology	-0.0467	0.7477	0.5755	0.6217	1.3551	5.3766	2.5586	1.3671	2.2663	3.029	0.6976	-0.6935	0.0286	-0.4693	0.8658	0.9198	0.243	1.2199	0.0819	3.9819	1.4668	0.4468	0.7494	-0.2219	0.6567	1.5337
abnormal_crista_ampullaris_morphology	0.9619	0.3587	0	0	1.8782	6.7814	0	0	0	0	1.0547	-0.6661	0	0	0	0	0.2835	0	0	-0.0725	2.0641	0	0	0	0	0
abnormal_otic_capsule_morphology	1.6646	0	0	3.8081	0	4.6984	0	0	0	0	2.7029	0	0.1415	0	0	0	0	1.0895	0	0.6748	0.1172	0	0	0	0	0
short_nasal_bone	-0.8524	3.6368	1.9529	3.4048	-0.0786	6.9624	0	0	-0.3368	0	0	1.9242	0	0	0	0.3436	-0.5208	0	0	-0.5036	0.2205	0	0	0	-0.6967	0.2164
abnormal_parietal_bone_morphology	0.5407	3.5241	2.1711	4.0067	1.4228	4.945	0	-1.0439	-0.9739	-0.6372	3.4324	1.933	-0.2913	-0.4613	0	0	-0.6507	0	0	0.3533	0.4379	-1.1662	0.3537	0.791	0	2.2697
short_maxilla	-0.5611	3.0577	2.138	4.2406	0.4539	6.2821	-1.0541	-0.6344	-0.2519	4.047	2.541	4.2512	1.8586	-1.4535	0	1.1249	-0.5032	1.3506	0	-0.9237	0.4507	-0.8485	1.8886	0.578	-1.5793	0.799
small_olfactory_bulb	2.3958	2.6365	3.0946	1.0059	5.3555	6.4367	0	6.8151	3.624	-0.6836	-0.6619	1.6439	5.8019	0	0	0.512	2.7411	1.3966	3.4421	3.2445	2.9042	3.0748	0	2.0162	0.2027	0.2951
decreased_circulating_thyroxine_level	0.6971	-0.5591	0	-0.4839	5.4415	4.237	4.0137	0	0.827	-0.9126	2.071	-0.8909	0.773	0	0.3072	1.6931	0	0	-0.1948	1.7212	2.0927	-0.3036	0.7037	1.3919	0	1.7811
abnormal_nose_morphology	-0.0491	0.5704	0.0523	-0.0923	4.1865	3.598	1.9454	5.3194	1.7409	0	-1.2351	-0.0377	3.6777	0	1.7391	0.432	-0.6646	0.5977	-0.6247	1.1221	-0.3168	2.2751	-1.8199	1.1905	-0.4836	0.4946
absent_corpus_callosum	2.2893	0.4502	0.3968	0	5.5265	4.3505	0	5.8865	2.4793	-0.6675	0.2883	-0.2983	5.6202	0	0	0.7075	0	0	0	1.7264	0.8128	-0.1831	0	0	0	0.6741
abnormal_Rathke's_pouch	-0.2635	3.3703	2.302	1.0197	4.544	5.3384	0	6.9528	1.4117	0	0	0	0	0	0	0	0.5567	0	-1.2019	0	0.9132	0	0	0	0	0
single_kidney	-0.3133	0.2257	-0.4362	0	1.2805	0	0	4.1028	0.3793	0	0	0	0	0	0	0	-0.2214	0	0	0.925	-1.4859	0	0.6137	0.6057	-1.0393	0
premature_hair_loss	0	0	0	0	0	0	0	7.3096	0.1022	0	0	0.8079	0	0	0	0	0	0	0	0	0	0	0	0	-0.8277	0
abnormal_hippocampal_commissure_morphology	0	0.5177	0	0.0721	0	0	0	7.8282	0.5794	0	0	0	0	0	0	0	0	0	0	0	0	0	0	0	0	-1.2645
abnormal_lactation	-0.7961	-0.9116	1.6168	-0.9664	0.3983	2.6237	1.4373	4.4013	-1.5101	2.9529	-0.8898	1.4438	0.3853	0.042	0.7341	-0.0201	0.6149	1.7545	0.1675	3.3008	1.5087	-1.1067	2.9987	-0.5007	-0.0901	-0.4834
abnormal_hypothalamus_morphology	-0.3725	0.7832	1.451	0	2.7055	1.9437	0	6.8701	0.729	0	0	-0.2922	5.5281	0	0	0.8669	-0.1386	0	0	0.8939	1.8061	-0.8452	-0.3028	0	0	-0.9605
head_bobbing	1.994	1.9042	1.238	0	1.6107	-0.3686	0.5813	4.6537	1.7246	-0.8251	-0.321	1.1649	1.4218	0	0.6736	2.5328	2.1426	0	-0.5566	1.0477	-0.7627	0.9216	0.1749	0.9094	-0.2119	0.7272
increased_body_weight	-0.8834	-1.1247	-0.7357	0.3203	0.652	1.3478	0.9133	4.0025	0.4178	-0.4221	0.1327	-0.5329	0.2158	1.5767	1.0893	0.2105	-0.5047	0.3579	0.7709	0.5034	0.5433	-0.836	-0.6582	-1.1727	-0.4258	-0.2933
increased_adipose_tissue_amount	-0.8407	-0.5586	0.6999	1.4817	1.5403	1.9875	1.5825	4.6864	1.9427	0.1646	0.0236	-0.6939	0.3006	0.3094	0.9407	2.3764	0.997	-0.022	1.1141	1.2535	-0.5865	-0.8446	0.74	-1.458	-0.4635	-0.8178
decreased_adipose_tissue_amount	-0.1385	-1.0104	-0.6081	-0.6308	-0.8988	1.5607	0.1646	4.6745	0.1988	-0.2291	2.3695	0.9061	1.0644	1.3841	0.8194	0.2983	1.1774	-1.2334	-0.5365	-0.7893	-1.9892	0.2817	-0.6504	0.1162	-0.7889	-0.5799
abnormal_blood_vessel_healing	-1.2143	0.4957	2.6553	-0.4784	1.4322	2.658	2.8718	4.5204	-0.2417	0	0	1.471	-0.3279	0	-0.8608	-0.6208	0	0	0.5845	-0.4727	0	0.5247	-1.117	-0.7159	0	0.8704
abnormal_heart_septum_morphology	0	1.7244	1.3989	0	0	0	0	5.0478	1.5545	0	0	2.2003	0	0	0	-0.1548	0.3194	0	0	0	0	0	0	1.0454	0	1.0753
abnormal_coat/_hair_morphology	1.1594	0.1231	1.2901	-0.2029	0	0.0604	0.7457	5.254	0.4882	-0.5707	-0.6711	-0.3409	-0.1208	0	-0.3721	0.8437	0.4726	-0.306	0.0176	0.2712	-0.1552	0	0	0.0718	-0.7864	-0.2412
transposition_of_great_arteries	0	-0.1504	0.8038	0	0	2.2805	0	6.089	0.6557	0	0	1.1507	0	0	0	0	1.3234	0	0	0	0	0	0	0	0	0.957
abnormal_bronchus_morphology	0	-0.3005	-0.3711	0	0	0	0	4.9632	2.4202	0	-0.1515	-0.0496	0	0	0	0	-0.2472	0.0881	0	0	-0.3534	1.9239	0	0	-1.2175	1.8076
abnormal_choroid_plexus_morphology	1.7947	0	2.7156	-0.3784	2.9177	4.8754	0	0	4.4278	0	0.0388	0	0.1648	0	0	-1.2187	0	0	0	0	0	-0.725	-0.3125	1.7807	-0.9355	0.1846
abnormal_cranial_nerve_morphology	-0.066	2.4313	2.1646	0	0	2.5755	3.0487	-0.4719	4.2144	0	0.5143	0	-0.2985	0	0.4561	0	-0.1225	0	-0.3147	2.7804	0.5932	-1.0518	0.8894	-1.1204	0	1.399
abnormal_cerebellar_lobule_formation	0	0	1.68	0	0	0	0	0	5.3673	0	0	0	0	0.224	0	0	0.8619	0	0	0	0	0	0	0	0	0
abnormal_inferior_colliculus	0	0	0	0	0	0	0	0	4.0936	0	0	0	0	0	0	0	0	0	0	0	0	0	0	-0.9395	0	0
abnormal_serotonin_level	0	2.2352	2.2502	0.4114	0	0	0	0	4.524	0	0	1.8121	0.5739	0	0.0588	0	0.9559	0	0	0	3.239	0	-0.196	0	0	-0.2099
abnormal_cerebellar_molecular_layer	0	1.2583	1.2126	0	1.6576	3.0386	0	-0.4186	5.3089	0	0	0.5249	0	0	0	1.4896	1.9027	0	0	1.4799	2.2414	0.5308	0	1.9995	0	1.3312
abnormal_granule_neuron	0	0	1.577	0	3.941	4.2551	0	-0.0031	3.0187	0	0	0	0	0	0	0	0.4056	0	0	-0.9147	0	0	0	0	0	0
abnormal_paw/hand/foot_morphology	0	3.456	3.1128	0	0	0	0	1.1748	4.4697	0	0	0	0	0	0.0141	0	0	0	0	0	0.9005	0	0	-0.8597	-1.2517	-1.3034
abnormal_red_blood_cell	-0.2256	0	0.112	-0.794	-1.2936	-0.0695	0.1028	0.6857	4.0678	-0.3581	0.2914	-0.2441	0.2875	0.5314	0.4788	-1.3323	0.397	0.5798	-1.5164	-0.0731	0.3774	0.7934	-0.8863	-0.7019	0.6021	0.0127
poorly_developed_ventricular_trabeculae	-0.6258	0.8008	0.6108	1.8404	1.0301	0.5613	0.9547	-0.9765	0.2493	4.4414	-0.5928	0.6991	0.2159	-0.4332	-1.1819	0.2481	1.7569	0	-1.6367	3.5008	0.3475	-1.7415	-0.1563	0	-0.1121	0.2014
abnormal_heart_morphology	0.9838	-0.5667	-0.4315	2.299	1.608	2.2312	1.6702	1.0922	0.9182	4.1237	-1.1311	2.3184	2.3988	0.1135	1.5045	0.1948	0.7193	0.7297	-0.5993	-0.7284	-0.2568	-0.3247	0.1048	0.0689	-0.4367	0.774
abnormal_chorion_morphology	2.3358	-0.4334	2.48	4.0637	0.3799	1.4759	0.7004	2.5158	0.2172	6.1176	0	0.853	-0.2528	0	1.3306	2.0285	-0.25	1.8783	-0.3031	-0.9046	1.2501	-0.1306	0.8685	0.1858	0.0837	-0.0405
abnormal_ectoderm_development	2.3937	-1.3476	-0.055	0.8164	1.0934	2.0545	0.3889	1.3091	0.8194	5.2299	0.3935	-0.3875	0.198	-1.3587	2.2333	0.472	-0.8459	0.2	-1.0863	-1.0802	0.1187	-0.0841	1.4258	-1.4924	-1.8782	-0.4398
abnormal_chorioallantoic_fusion	0.9817	0.3589	0.8593	3.6686	-0.482	1.0545	-0.0409	-0.472	0.0495	4.6107	1.8281	0.3638	0.4443	-1.2704	1.5124	-1.0844	0.2708	-0.2949	-0.3682	0.366	1.384	-1.1445	0.4238	2.317	-0.0451	-1.2463
thymus_hypoplasia	1.0619	-0.606	-0.2911	3.3474	0.0702	2.3954	-0.3804	-0.3924	-0.5716	0.6812	4.7244	1.9107	-1.3758	-0.6612	-0.7783	1.5643	-0.3778	-0.5172	-1.3753	0.1209	0.0904	0.5613	-0.1715	-0.1348	-0.1988	0.3054
abnormal_sperm_motility	0	-0.2953	-0.1999	2.3591	0	0	0	0	0.6505	0	4.0191	3.6126	0	3.5394	0	0	-0.7754	0.8608	0.1015	-0.7929	0	1.3635	0.7221	0	0	1.6765
impaired_coordination	0.768	0.3874	0.4174	1.7779	0.4728	2.6002	-0.2394	-0.7872	2.3513	-0.3303	2.6504	-0.0745	4.204	0.8919	1.556	1.3149	1.401	1.2974	-1.0668	0.503	-0.0396	0.7658	-1.9926	1.4626	0.1307	-0.5998
muscle_spasms	-0.0755	-0.6337	0.7345	1.0344	1.7459	0	0.105	-0.3262	-0.62	0	4.9679	3.1435	3.3235	4.1958	4.4212	-0.8035	0	0	0.9966	0.0924	0	0.7588	1.0446	0	0	-0.0093
abnormal_CNS_synaptic_transmission	-0.6957	-0.5774	0.2124	2.2934	-0.1895	0.3515	-1.2551	-0.3383	0.2922	1.7433	4.2576	2.5564	3.1481	3.4872	3.6884	1.6863	1.2414	1.7601	0.6398	1.6286	0.1776	0.5494	1.7349	0.0739	0.9455	0.8615
abnormal_excitatory_postsynaptic_currents	0.039	-0.2681	0.2446	3.2853	0.6209	-0.174	-0.204	0.7227	-0.2159	3.5589	5.8569	2.6783	5.2198	5.1027	4.9695	-0.0967	1.39	-0.6033	1.3165	1.9142	-0.7161	3.0573	0.4144	1.0372	0.7342	0.6758
abnormal_cerebellar_foliation	-0.819	1.5121	2.3079	1.9837	1.2224	2.9897	2.285	-0.4601	1.6662	1.2499	4.0703	2.8758	3.2161	2.6273	4.4868	0.5674	1.4039	0.931	-1.0992	0.7933	2.4407	0.4947	-0.4569	0.2832	-1.2707	-0.8046
impaired_limb_coordination	-0.7691	-0.55	0.0077	2.7143	0	0.056	-1.3979	-0.6977	-1.3108	0	2.8484	2.5396	3.8416	3.3037	4.6953	-1.3559	0.0815	0	0.411	0.3545	-1.2461	0.9298	1.6989	-1.0801	0.7975	0.3789
abnormal_Purkinje_cell_morphology	0.8568	-1.2294	-1.1025	2.4281	1.5676	0.9976	-0.2754	0.0576	-0.372	2.498	2.2557	2.6792	2.774	3.2245	4.2943	2.3921	-0.0412	0.1545	-0.1558	0.3631	1.0627	0.6872	0.9859	1.5335	-0.7931	-1.035
abnormal_sexual_interaction	2.7261	2.0743	3.4409	2.1017	3.2384	1.341	-0.3956	0.5955	0.2257	2.0722	3.7388	4.4132	5.2827	5.715	4.9874	0.6767	3.5888	1.8445	0.1513	3.5933	1.7667	3.1978	0.1864	1.3995	1.5371	0.2668
reduced_long_term_depression	-1.3629	0	0.2594	2.966	-0.4679	0	0.1767	0	-0.3812	0	0	0	0	0	4.6132	-0.3287	0	0	0.1001	0.3587	0	1.6516	1.5161	0	0	0
reduced_female_fertility	-1.1736	2.479	3.6834	0.616	1.529	1.9978	1.1507	0.2177	-0.9507	2.1066	1.5138	0.9113	3.8194	1.7024	4.5444	0.4371	0.2025	0.0125	-0.4028	1.7581	-1.4834	-0.1187	0.7786	0.4231	-1.6136	-0.6574
impaired_fertilization	1.275	0.5049	0.0901	0	2.003	0.365	1.9925	-0.5925	-0.1465	1.8814	0	1.5338	0	0	5.3339	0	-1.1064	-0.5219	-0.8691	1.3304	-0.2171	1.6293	2.3861	-0.1854	0.1753	0
abnormal_somatic_nervous_system_morphology	0	0	0	0	0	0	0	0	0	0	0	2.252	0	0	0	4.8614	3.6968	0	0	0	1.3185	0	0	0	0	0
thin_skin	0	0.1959	0.8371	0.4482	2.5209	3.5486	0	-0.5493	-0.0727	-0.0544	0.8775	0.7804	-0.5009	-0.0323	-0.563	0.9957	4.4807	0.6996	0.2571	0.1329	0.0468	0.2456	-0.5407	1.5066	-0.3666	-1.0071
distended_abdomen	1.0356	-0.4195	0.161	1.311	2.9876	2.1624	0.3797	-0.2768	0.5486	0.7457	-0.7045	2.0808	-0.3036	0.0684	0.5144	1.1752	-0.3197	4.1016	1.665	2.07	1.2566	-0.6144	0.4247	0	-0.9382	-1.0338
abnormal_chondrocyte_morphology	-0.216	0.0862	-0.4172	-0.7069	-0.501	-0.2517	1.0158	1.5889	0.6537	0	-0.6985	-0.9731	-0.4315	-1.305	-1.153	0.1719	-0.7948	4.6439	-0.6441	-1.1412	-1.0312	-1.313	-0.5526	0	-0.4184	1.1629
abnormal_myogenesis	0	-0.8015	-0.3083	0	0	0.4235	1.2059	-0.5672	0.0775	1.1417	-0.9178	0.4316	-0.4661	-0.2745	0	2.4203	-1.0943	4.4222	-0.1422	-0.0441	0	-1.3795	-0.9294	0	0.1381	0.0425
abnormal_lens_development	0.587	0.6025	3.277	-0.9307	0	1.5756	-0.6228	0.2452	1.8998	0	-1.9436	1.5346	-1.3379	-0.7341	0	2.5722	-0.4396	0	4.6784	-1.1778	-1.5448	-1.2434	0	0.4548	0	-0.5698
abnormal_lens_fiber_morphology	0	2.8696	2.0563	-0.5332	2.5709	0.4118	1.4532	0.754	-0.2711	0	0.178	0.8974	-0.9383	0.2081	0	0	-0.6754	0	4.475	1.3552	-0.4281	2.4977	2.3961	0	0	-0.8493
female_infertility	0.4905	4.101	5.7643	0.5392	2.4455	2.5057	0.185	1.0023	1.1015	1.4165	1.3296	1.5878	1.0791	-1.3779	0.2988	0.3606	2.2023	-0.1286	-1.485	5.5959	-0.1973	0.5265	0.6188	0.9385	-1.4374	-0.043
abnormal_nervous_system_morphology	4.5945	1.8147	1.0228	0.3359	2.4232	3.5808	4.0281	0.157	3.0599	3.5965	0.7202	-0.2859	3.6113	-0.7635	2.3248	-0.4776	1.8975	0.2219	0.9041	4.6793	-0.3772	-0.1919	2.8234	0.6353	-0.0989	0.3887
abnormal_innervation	1.7703	-0.8434	0.7553	-0.4805	3.7746	5.2225	1.9137	1.1952	2.4654	-0.3135	-0.1704	0.0956	0.2441	-1.0621	0	-0.4309	-1.0628	2.2314	1.9011	4.3468	-0.1251	0.2347	0.1733	2.0321	0.0907	-1.1563
abnormal_neuromuscular_synapse_morphology	0.9801	-0.5864	-0.3877	0	3.1201	3.0038	1.2598	0.444	0.3014	0.1096	0.7697	-0.727	-0.0563	-0.4952	0	0.9519	0.0263	0.472	-0.6337	5.6688	-0.4283	-1.1497	0.2832	0.1422	1.4868	-0.9616
syndactyly	1.4695	2.4547	1.6729	2.8194	1.5446	5.776	2.9122	2.9	2.7367	2.4725	2.4032	2.1006	1.1039	0.3029	0.6087	0.5657	2.5315	2.3289	0.0367	5.1612	1.6516	-1.1298	1.0863	-0.8792	-0.0328	1.5302
abnormal_phalanx_morphology	0.107	0.1703	2.0303	1.3306	1.1731	3.6278	0.9589	1.6343	2.0181	1.6525	1.244	1.8353	0.6213	-0.3953	0.8507	-0.8677	0.5886	0.4786	-0.4645	4.9167	-0.273	0.5283	1.2331	0.275	0.1539	1.8864
abnormal_tarsus_morphology	1.8518	3.3874	1.0082	1.3711	2.6742	4.1483	0.5997	1.006	2.0444	0	-0.2857	1.2157	-0.6608	0	0	-0.3862	-0.3007	0	0	5.7199	-0.2011	0	0	-0.3548	0	3.1919
abnormal_carpal_bone_morphology	1.2769	3.0239	1.1415	1.5815	1.7694	1.9842	1.1665	2.6085	2.0922	1.7763	0.3307	1.3808	-0.8608	0	0	-0.8471	-0.1699	0	0	5.1559	-1.8206	1.2597	2.0903	0.9003	1.6216	2.3891
absent_kidney	-0.5226	-0.086	1.5605	4.8113	2.8057	4.6243	0	1.8214	1.8833	-0.5002	0.6103	2.3342	1.7569	1.0267	-0.841	-0.1786	2.1887	-0.5815	0	5.2917	-1.7408	0.5726	0.9513	1.0681	-0.7344	0.6051
abnormal_ureteric_bud_morphology	1.2215	0.8544	1.844	4.5931	2.5155	4.9686	-0.6549	3.1439	1.5149	1.0847	1.5851	1.7009	0.0437	2.456	-1.1336	1.3454	1.5619	0.3469	0	4.2434	1.218	1.1289	0	-0.445	0	0.086
renal_hypoplasia	0.145	-0.5391	-0.1451	4.1052	3.2807	0	0	1.9666	1.6775	1.1804	2.0988	0.5354	0.4423	0	0	-0.0797	-0.7054	-0.535	1.094	5.2428	-0.5956	0.6512	0	-0.2667	0.3102	0.1555
abnormal_kidney_cortex	1.2776	0.3252	0.0055	0.8548	2.2786	1.4571	0.3691	-0.0037	0.6357	0.8355	0	1.2912	0.1475	0.7752	-0.1096	-1.2596	1.3416	0.5033	-0.0229	5.116	-0.6091	0.418	0	0	-0.3442	0.2148
hydronephrosis	0.7424	0.0143	1.4764	1.9356	2.4699	3.6499	-0.0784	1.9715	0.6826	1.8632	3.708	4.3393	-0.2217	1.6082	0.0473	-0.077	2.1085	1.3522	2.3254	4.2797	-0.3285	3.2447	1.1242	2.6178	-0.0884	-0.0667
abnormal_enteric_ganglia_morphology	0	0	0	0	0	0	0	-1.0635	0	0	0	0	0.5186	0	0	-0.4654	0	-0.0051	3.7194	5.0773	0	2.4998	0	0	0	0
small_seminal_gland	0	0	0	0.0258	0	0	0.1928	0	-0.3032	1.2376	1.813	-1.5127	-0.3822	0	0	-0.1189	0	0	0	5.1508	-0.6789	0	0.3864	0	0	0
blepharoptosis	2.3342	0	0	0	0	2.521	0	0.6884	0	0	0	0.2786	0	1.21	0	0	1.3128	0	0	5.2131	0	0	0	0	0	0
abnormal_seminal_gland_morphology	0	0.2494	0.28	0	1.1205	0.4477	0.4486	-0.1392	0	0	-0.4029	-0.4303	-0.596	0	0	0	0.7309	0.0039	0	4.6999	0.5216	0	0	0	2.0889	0
cryptorchism	-0.0342	1.6073	0.4111	-0.001	-0.023	-0.9453	-0.9744	-1.3709	-0.0845	0	0.6298	0.6196	0.6403	-0.2454	0	0.4963	-1.2242	-0.7072	1.035	6.4573	2.5275	-0.0822	0.6705	1.2003	-1.143	0.1611
abnormal_fibula_morphology	3.4433	2.402	2.8285	2.5646	1.7793	0	-0.3255	0	1.3514	1.1156	2.0107	1.7026	-0.7403	1.2807	0	0	0	0	0	6.0504	-0.0202	0	0	0	0	1.62
abnormal_autopod_morphology	0.951	-0.1866	1.4626	0	0.9282	1.7547	0	0	0.3809	0	0	1.1726	0	0	0	0	0	0	0	8.5917	0	-0.8042	0	0	0	1.1399
brachydactyly	-0.0959	1.4138	0.2831	0	1.0789	5.0512	0	0	-0.5867	0	0.03	0.7148	0	0	0	-0.6593	-0.5192	0	0	4.9128	0	0	0	0.1837	0	0.8695
abnormal_sympathetic_ganglion_morphology	1.6312	-1.1938	-0.5765	0	2.1975	0	0	-1.4622	0	0	0	0	0	0	0	-0.0109	0	0	1.5309	8.9735	0	1.4379	0	0	0	-0.4439
increased_rib_number	1.4847	-0.1061	1.2258	1.1617	1.3399	-0.1589	0	1.0006	0.0424	2.9778	-1.6477	2.9288	0.323	-1.0491	2.1317	-0.7792	-0.5411	2.0935	-0.0303	5.9161	7.0415	0	1.341	-0.7886	0	0.2998
lumbar_vertebral_transformation	0.7656	0	-0.5446	0	0	0.4608	0	0.0015	-0.5975	0	0	0.7548	0	0	0	-1.3181	0	0	-0.3064	-0.1519	4.563	-0.078	0	0	-0.9218	-0.8849
thoracic_vertebral_transformation	3.6386	-1.217	-0.5818	0.0388	0.9006	0.5313	0	1.4547	0.3579	4.3719	1.4797	3.3213	1.4053	1.2778	3.9331	1.2035	1.2212	-1.0154	-0.4937	3.0652	6.2042	3.3954	3.2105	1.5957	-0.0242	0.2868
abnormal_eye_development	2.2468	3.3539	1.456	2.6852	3.1209	4.8648	2.1842	3.8817	1.7179	-0.8124	1.5349	0.946	3.0247	0.413	0.8621	2.3065	1.3128	0.7793	-0.5107	1.0919	0.9221	4.1488	-0.536	1.0728	-0.8092	1.9149
abnormal_lens_morphology	0.6534	2.7593	5.329	0.2684	3.2223	3.885	0.2806	1.3528	2.0324	-0.5842	0.1338	2.8168	0.9381	0.9085	2.2413	3.0858	-1.1494	-0.8829	3.6327	1.3143	-1.3693	4.0378	1.6772	1.8413	1.2146	-0.6592
abnormal_corneal_stroma_morphology	1.5949	-0.4227	0	0	0	-0.6882	0	1.4196	0	-0.7091	0	0.44	0	-0.5062	0	0	0.3471	0.0118	0	-1.1831	-0.2296	7.67	-0.7184	1.7737	0	0
decreased_IgG3_level	-0.6283	0.0771	0	-0.7212	0.3304	-0.7381	-0.1586	-0.1937	0.0175	1.0815	-1.0188	0.1314	-0.0033	-1.3382	1.5448	-0.5825	1.2547	-0.3916	-1.1173	0.0452	-1.2629	0	4.0439	2.1727	-1.111	-1.3295
stomach_inflammation	-0.6825	-0.8163	-0.2156	0	1.5521	0	3.3432	0.2709	3.3366	0	0	0.4461	-0.3729	0	0	2.4817	0	0	0	1.2797	0	0	4.0554	0	0	-0.1728
decreased_liver_weight	0	-0.5106	-0.6675	-0.4165	-0.2032	1.7348	-1.251	0	0.3473	-0.7527	-0.1662	0.7389	1.0901	0.5147	0	1.9093	0.4339	0.9576	-0.9069	-0.7341	0.0566	0.3068	0.3993	4.7572	-1.2063	0.8435
resistance_to_diet-induced_obesity	0.9299	2.2129	-0.5938	-0.8871	0.8893	0.2029	0.3716	-0.0961	-0.4487	0	0.446	-1.0229	1.2396	0	0.9492	0.0903	1.9544	0	0.1741	-0.9197	-0.9555	-0.5279	1.3017	4.6422	2.3253	-0.8973
abnormal_ovarian_folliculogenesis	0.4161	1.2325	1.6574	0	1.3364	2.2246	3.2071	0.2268	1.6825	0	1.1605	-0.3181	2.8755	-0.4385	0.6616	0.3234	2.4762	-0.8172	-1.0219	4.0439	0.6058	1.6614	0.8575	5.0033	-0.676	1.3149
decreased_rib_number	3.5448	1.2396	0.845	3.7695	2.6167	3.1215	3.6019	-0.5631	5.3882	0	1.9329	2.3346	0.6929	1.3556	0	1.2576	-0.2971	0.1848	0	1.5202	1.9025	1.0089	1.9066	4.5414	0.3561	3.0915
abnormal_pancreas_morphology	1.1726	-0.1563	-0.4465	0.949	0.1921	1.4876	0.475	-0.889	0.4156	-0.2598	0.3739	1.3746	-1.1624	-0.5983	0.4466	0.193	3.4828	1.5804	-0.1191	1.0051	1.2912	-0.42	0.5117	4.0172	0.2744	0.8089
abnormal_liver_development	1.7986	0.9936	2.6818	4.5234	2.3105	-0.1176	0	0.0436	0.8325	-0.8839	3.5299	3.0104	0.4691	0	0	0.6775	2.2172	1.4627	0	2.168	-0.1909	-0.685	0.3931	4.3038	-1.7406	-1.2331
abnormal_miniature_endplate_potential	0	0	0	0	0	0	0	-0.4991	0	0	0	0	1.714	0	0	0.1587	0.8286	0	-0.1743	0	0	0	-0.036	0	4.0126	0
abnormal_somite_shape	0.8407	1.2822	0.5129	3.2742	4.3185	2.7234	0	-0.9314	2.9163	0	0.5344	0.7083	-0.1388	0	0	0.2616	1.5096	1.7654	0	1.2401	-0.865	-0.9456	0	-0.2452	-0.8675	4.627
abnormal_somite_size	0.8891	2.3624	1.7408	4.2341	3.5618	2.7737	0.7213	1.2819	3.2864	0	0.791	0.8371	-0.8447	0.7542	0	1.1294	-0.25	0	1.5324	1.0806	0.4182	-0.5218	-0.5757	0.9759	1.0828	4.5063
abnormal_cone_electrophysiology	-0.5197	0.8979	0.8536	0	0	0.4271	0.4565	0.8945	0.8116	-0.8118	-0.2778	-0.0084	-0.4332	0.0333	-0.4224	0.0176	-1.2116	-0.4338	0.3582	2.1572	-0.0132	0.3696	-0.3319	-0.8607	0	4.9737
abnormal_rod_electrophysiology	-0.4261	0.7011	1.2884	-1.0206	0.2418	-0.7675	-0.1406	1.1313	1.0713	-0.7353	-0.13	-0.7003	-0.3723	0.0495	-0.7929	2.4973	-1.0623	-0.485	-0.1982	2.1588	0.2853	0.2591	-1.473	-0.4185	1.1222	4.9176
