# Supplementary material for: Generation and gene expression profiling of 48 transcription-factor-inducible mouse embryonic stem cell lines
Source: Sci Rep. 2016 May 6;6:25667. doi: 10.1038/srep25667 (PMC4858678; doi:10.1038/srep25667)
Supplement: Supplementary Table S3 [file srep25667-s4.xls]

## Sheet: Sheet1
Supplementary Table S3. Targets of four transcription factors (TFs) upregulated after induction of these TFs
Regulated targets of Etv2							Regulated targets of Pitx1					Regulated targets of Isl1					Regulated targets of Dlx2
Promoter: z = 8.1561 (PAGE)			Enhancer z = 6.8989 (PAGE)				Enhancer z = 2.9529 (PAGE)					Enhancer z = 2.5026 (PAGE)					Enhancer z = 4.9530 (PAGE)
Symbol	EPFP*	Enhancer	Promoter	Logratio	Fold change		Symbol	EPFP	Logratio	Fold change		Symbol	EPFP	Logratio	Fold change		Symbol	EPFP	Logratio	Fold change
Hapln1	0.0925	1	0	1.8931	78.181		Itgb6	0.3162	1.385	24.266		Slc18a3	0.1433	0.7116	5.148		Ildr2	0.3567	1.337	21.727
Pcdh12	0.1521	0	1	1.6728	47.076		Col1a2	0.3162	1.1016	12.636		1700024G13Rik	0.1433	0.5711	3.725		Krt27	0.3567	1.293	19.634
Icam2	0.1521	0	1	1.4465	27.958		Eya4	0.4086	0.8765	7.525		Rxrg	0.1433	0.5162	3.282		Capn8	0.3567	1.1969	15.736
Klhl6	0.1521	0	1	1.4387	27.46		Fhl2	0.4086	0.7996	6.304		Emx2	0.1433	0.4673	2.933		Gsx2	0.3567	1.2088	16.173
Rhoj	0.1521	0	1	1.3864	24.344		Fibin	0.4086	0.7862	6.112		Phox2b	0.1433	0.4536	2.842		Foxc1	0.3567	1.0548	11.345
Tfec	0.202	1	0	1.3801	23.994		Vtcn1	0.4086	0.7438	5.544		St6gal1	0.1433	0.4326	2.708		Col1a2	0.3567	1.0131	10.306
Gm9917	0.202	1	0	1.339	21.827		Ccdc80	0.4086	0.7369	5.456		Mylk	0.1433	0.4273	2.675		Padi3	0.3567	1.003	10.069
Sox7	0.202	1	0	1.2741	18.797		Nr2f2	0.4094	0.7143	5.18		5930412G12Rik	0.1758	0.3874	2.44		Plcxd3	0.3567	0.9959	9.906
Kdr	0.202	1	0	1.1628	14.548		Pitx1	0.4094	0.6575	4.545		Kcnk2	0.2233	0.3523	2.251		Fam105a	0.3567	0.9885	9.739
Bace2	0.202	1	0	1.154	14.256		Itga11	0.4094	0.6557	4.526		BC049730	0.2745	0.3422	2.199		Csmd2	0.3567	0.9439	8.788
Grap	0.1945	0	1	1.1088	12.847		Plac1	0.4337	0.6284	4.25		Mnx1	0.2745	0.3078	2.031		Lnx1	0.3567	0.9409	8.728
Lyl1	0.202	1	1	1.1042	12.712		Vat1l	0.4397	0.5785	3.789		Chrnb4	0.3393	0.3071	2.028		Bace2	0.3567	0.9515	8.943
Arhgap31	0.1945	0	1	1.066	11.641		Nrk	0.4397	0.58	3.802		Pgr	0.3539	0.292	1.959		Nptx1	0.3567	0.9044	8.024
Grm6	0.202	1	0	1.0517	11.264		Pknox2	0.4397	0.5641	3.665		Syt13	0.3539	0.2917	1.957		Ak5	0.3567	0.909	8.11
Tal1	0.202	1	0	0.9551	9.018		Lmod3	0.4397	0.5584	3.617		Eya1	0.3539	0.2763	1.889		Msx1	0.3567	0.8783	7.556
Kcne3	0.2129	0	1	0.9463	8.837		Npnt	0.4397	0.5422	3.485		Prtg	0.3549	0.2674	1.851		Padi1	0.3567	0.8627	7.29
Uba7	0.202	1	0	0.889	7.745		Wnt2b	0.4397	0.5445	3.503		Akap2	0.3549	0.262	1.828		Slc10a4	0.3567	0.8394	6.909
Irf2	0.2426	0	1	0.8758	7.513		Nedd9	0.4397	0.5395	3.463		Stard13	0.3549	0.2596	1.818		Serpinb8	0.3567	0.8237	6.663
Gypc	0.202	1	0	0.8177	6.572		Slco2a1	0.4397	0.5386	3.456		9330162B11Rik	0.3549	0.2664	1.847		Pitx1	0.3567	0.8163	6.551
Ramp2	0.202	1	0	0.8084	6.433		Ptges	0.4397	0.5234	3.337		Skor1	0.3549	0.2469	1.766		Bcl2l14	0.3567	0.8242	6.671
Cyp26a1	0.202	1	0	0.7877	6.133		Cubn	0.4397	0.5303	3.391		Fam154b	0.3549	0.2449	1.758		Pitx2	0.3567	0.8245	6.676
Flt1	0.202	1	0	0.7838	6.079		Slc1a2	0.4397	0.5012	3.171		Cd24a	0.3801	0.2248	1.678		Plxna2	0.3567	0.8187	6.587
Aqp8	0.202	1	0	0.7738	5.94		Capzb	0.4397	0.5031	3.185		Lmo4	0.3976	0.2344	1.716		Apold1	0.3567	0.7997	6.305
Sox18	0.202	1	0	0.763	5.794		Cp	0.4397	0.4644	2.913		Hapln1	0.4473	0.1873	1.539		Mppe1	0.3567	0.8127	6.497
Exoc3l	0.202	1	1	0.7556	5.696		Atxn1	0.4397	0.4774	3.002		Mdga1	0.4473	0.2153	1.642		Dok5	0.3778	0.7576	5.723
S1pr1	0.202	1	0	0.7397	5.492		Samd5	0.4397	0.4912	3.099		Csrnp3	0.4473	0.2186	1.654		Pcdh12	0.3778	0.7512	5.639
Fam212a	0.202	1	0	0.7381	5.471		Cd248	0.4397	0.4781	3.007		4933400F21Rik	0.4938	0.181	1.517		St6gal1	0.3778	0.7675	5.855
Fli1	0.202	1	1	0.73	5.37		Tnnt3	0.4397	0.4788	3.012		Prdm13	0.4938	0.1925	1.558		Abca4	0.3778	0.766	5.834
Tnfaip2	0.202	1	0	0.7051	5.071		Cdo1	0.4397	0.4567	2.862		Gm5607	0.4938	0.1883	1.543		Kpna7	0.3778	0.7452	5.562
Igfbp4	0.202	1	0	0.6996	5.007		Sema3f	0.4397	0.4692	2.946		Stox2	0.4938	0.181	1.517		Nxph1	0.3778	0.707	5.093
Myzap	0.202	1	0	0.6983	4.992		Dcn	0.4397	0.4582	2.872		Fez1	0.4938	0.1801	1.514		Itga1	0.3861	0.7211	5.261
Cdh5	0.202	1	1	0.674	4.721		Rgma	0.4397	0.4673	2.933							Lpar3	0.3861	0.6851	4.843
Cyp4b1	0.202	1	0	0.6715	4.694		Lhfp	0.4583	0.4502	2.82							Shisa2	0.3861	0.6624	4.596
Tspan18	0.2086	1	0	0.662	4.592		Col1a1	0.4672	0.4452	2.787							C2cd4b	0.3861	0.6761	4.744
Plxnd1	0.2104	1	0	0.6219	4.187		Cyp1b1	0.4702	0.4797	3.018							Cgnl1	0.3861	0.6566	4.535
Smarca2	0.2104	1	0	0.6034	4.012		Smoc2	0.4944	0.4332	2.711							Eri1	0.3861	0.6593	4.564
Cpe	0.2104	1	0	0.5886	3.878		Tns4	0.4971	0.4118	2.581							Oit1	0.3861	0.6591	4.561
Clic5	0.2104	1	0	0.5855	3.85		Wisp1	0.4971	0.4334	2.713							Maf	0.39	0.6613	4.585
Afap1l1	0.2104	1	0	0.5725	3.737		Arpc1b	0.4971	0.4143	2.596							Kif26b	0.39	0.6582	4.552
Gm17745	0.3939	0	1	0.5682	3.7		Akap6	0.4971	0.3997	2.51							Foxb2	0.4049	0.6151	4.122
Eva1a	0.2104	1	0	0.5555	3.593												Mfhas1	0.4049	0.6096	4.07
Msx1	0.2104	1	0	0.5541	3.582												Pnmal1	0.4084	0.5887	3.879
Cpa1	0.2104	1	0	0.5442	3.501												Ptpn13	0.413	0.595	3.936
Zfpm1	0.2104	1	0	0.5402	3.469												6030419C18Rik	0.413	0.5884	3.876
Tns4	0.2104	1	0	0.5319	3.403												Wnt16	0.413	0.5881	3.873
Rab3il1	0.2104	1	0	0.5285	3.377												Oxct1	0.413	0.5765	3.771
Myct1	0.4066	0	1	0.5238	3.34												Slc40a1	0.414	0.5682	3.7
Mical2	0.2195	1	0	0.5094	3.231												Irs2	0.4364	0.5629	3.655
Skor1	0.2201	1	0	0.493	3.112												Cables1	0.4364	0.5551	3.59
Pde2a	0.2201	1	0	0.4745	2.982												Sema3e	0.4364	0.5551	3.59
Elk3	0.2218	1	0	0.4698	2.95												Tbx18	0.4364	0.541	3.475
Hand1	0.2218	1	0	0.4667	2.929												Tac1	0.4364	0.5548	3.588
Card6	0.4636	0	1	0.4562	2.859												B3galnt1	0.4364	0.5458	3.514
Tgfbr2	0.2351	1	1	0.4476	2.803												Mpped1	0.4364	0.5457	3.513
Dysf	0.2498	1	0	0.4288	2.684												Dync1i1	0.4364	0.5531	3.574
Gas6	0.2498	1	0	0.4267	2.671												Il20ra	0.4364	0.5571	3.607
Fam20a	0.2477	1	0	0.4198	2.629												Dab2	0.4364	0.5084	3.224
Abi3	0.2498	1	0	0.4142	2.595												Cpvl	0.4364	0.5095	3.232
Hdac7	0.2498	1	0	0.4053	2.543												Sgce	0.4364	0.5167	3.286
Habp2	0.2498	1	0	0.4002	2.513												Vstm2l	0.4364	0.5285	3.377
Rin3	0.2498	1	0	0.4001	2.512												Vnn1	0.4364	0.5092	3.23
Chst1	0.2498	1	0	0.397	2.495												Rbms3	0.4364	0.5015	3.173
She	0.2498	1	0	0.3953	2.485												Zfp521	0.4364	0.5022	3.178
Ecscr	0.2498	1	0	0.3942	2.479												Myb	0.4364	0.497	3.141
Cib2	0.2498	1	0	0.3939	2.477												Nnmt	0.4364	0.5084	3.224
Sh3tc1	0.2498	1	0	0.392	2.466												Rgs8	0.4364	0.5	3.162
Crb2	0.2498	1	0	0.3888	2.448												Aim1	0.4364	0.4875	3.073
Slc39a4	0.2498	1	0	0.3867	2.436												Mbp	0.4364	0.5088	3.227
Gchfr	0.2498	1	0	0.3858	2.431												Gas1	0.4364	0.4928	3.11
Vamp5	0.2498	1	0	0.3856	2.43												Slc5a1	0.4364	0.4895	3.087
F2r	0.2498	1	0	0.3851	2.427												Mfsd2a	0.4364	0.4845	3.051
Pkib	0.2498	1	0	0.3839	2.42												Tcf7l2	0.4406	0.4996	3.159
8430427H17Rik	0.2498	1	0	0.3795	2.396												Stk32a	0.4439	0.4665	2.928
Slco2b1	0.2501	1	0	0.3795	2.396												Fhl2	0.4439	0.4596	2.881
Aplnr	0.2498	1	0	0.3733	2.362												Cadps2	0.4439	0.467	2.931
Camk2a	0.2498	1	0	0.3671	2.329												Igf2	0.4441	0.4608	2.889
Rcsd1	0.2498	1	0	0.3639	2.312												Nf2	0.4443	0.4693	2.946
Gimap4	0.2498	1	0	0.3626	2.305												Itga11	0.4519	0.4393	2.75
Spns2	0.2498	1	0	0.3579	2.28												Sh3rf1	0.4519	0.4541	2.845
Egfl7	0.2501	1	0	0.3571	2.276												Jph2	0.4519	0.4479	2.805
Gdpd5	0.2498	1	0	0.3564	2.272												Pof1b	0.4543	0.4536	2.842
Esam	0.2501	1	0	0.355	2.265												Abcg5	0.4545	0.4475	2.802
Nedd9	0.2501	1	0	0.3518	2.248												1810011O10Rik	0.4545	0.4266	2.671
Trib1	0.2542	1	0	0.3454	2.215												Lama4	0.4545	0.4282	2.68
Foxj1	0.2745	1	0	0.3332	2.154												Dapl1	0.4545	0.4168	2.611
Gpr156	0.2542	1	0	0.3312	2.144												Angptl1	0.4545	0.4454	2.789
C330011F03Rik	0.3111	1	0	0.3297	2.136												Chn2	0.4545	0.4217	2.641
Arsi	0.2691	1	0	0.3293	2.135												Ctdspl	0.4545	0.4226	2.646
Osgin1	0.2542	1	0	0.3289	2.133												Dusp4	0.4545	0.4191	2.625
Chrnb3	0.2498	1	0	0.3261	2.119												Slco3a1	0.4545	0.4163	2.608
Glipr2	0.2834	1	0	0.3199	2.089												Sox6	0.4545	0.4112	2.578
Tmem140	0.3145	1	0	0.3192	2.085												Rragd	0.4545	0.4137	2.592
Dusp2	0.302	1	0	0.3177	2.078												Sorbs2	0.4545	0.4055	2.544
Ptprm	0.3111	1	0	0.3052	2.019												Plekhg4	0.4545	0.4064	2.549
Tagln2	0.3111	1	0	0.3026	2.007												Tmc7	0.4545	0.4013	2.519
Hhex	0.3111	1	0	0.3012	2.001												Bnc1	0.4545	0.4076	2.556
Fgd5	0.3111	1	0	0.3006	1.998												Mpzl1	0.4545	0.4008	2.517
Shank3	0.3111	1	0	0.2999	1.995												Fam189a1	0.4545	0.3711	2.35
Fam198b	0.3145	1	0	0.2998	1.994												Gpr83	0.4583	0.3924	2.468
Cx3cl1	0.3111	1	0	0.2986	1.989												Lmo4	0.4666	0.4013	2.519
Vav3	0.3111	1	0	0.2959	1.977												Slc22a23	0.467	0.3923	2.468
Tfpi	0.3111	1	0	0.2942	1.969												Zfp608	0.467	0.3961	2.489
Mvb12b	0.3245	1	0	0.2905	1.952												Lyzl1	0.467	0.3842	2.422
Gm8013	0.3145	1	0	0.287	1.936												Rsph1	0.467	0.3813	2.406
Egr3	0.3186	1	0	0.2814	1.912												Glis3	0.467	0.3848	2.425
Sh3bp5	0.3186	1	0	0.28	1.905												Mfsd6	0.467	0.3852	2.428
H19	0.3553	1	0	0.2782	1.898												Il10ra	0.467	0.3984	2.503
Cdk17	0.3111	1	0	0.278	1.897												Cpe	0.467	0.3813	2.406
Pdzk1ip1	0.3269	1	0	0.2752	1.885												Cxcl2	0.4686	0.3377	2.176
Gria2	0.3608	1	0	0.272	1.871												Mael	0.4686	0.3806	2.402
Fam154b	0.3397	1	0	0.2716	1.869												Bambi	0.4709	0.3723	2.357
Clic1	0.3553	1	0	0.271	1.866												Sh3rf2	0.4709	0.3737	2.364
Myl1	0.3437	1	0	0.2667	1.848												Ntm	0.4709	0.3798	2.398
Nrp2	0.3532	1	0	0.265	1.841												Cnga1	0.4709	0.3584	2.282
Ablim1	0.3532	1	0	0.2645	1.839												Prdm13	0.4709	0.371	2.35
Pik3r1	0.3553	1	0	0.2604	1.821												Syne2	0.4709	0.3644	2.314
Efcc1	0.3584	1	0	0.2581	1.812												Flt1	0.4709	0.3604	2.293
Dock5	0.3553	1	0	0.2569	1.807												Acvr1	0.4709	0.3589	2.285
Col13a1	0.3629	1	0	0.2562	1.804												Cnnm1	0.4709	0.3668	2.327
Esyt1	0.3553	1	0	0.2559	1.803												Limch1	0.4709	0.3557	2.268
Pon3	0.3532	1	0	0.2549	1.798												Lrp12	0.4709	0.3594	2.288
Foxc1	0.3585	1	0	0.2543	1.796												Prss23	0.4716	0.3449	2.213
Tmem241	0.3585	1	0	0.2537	1.793												Kank4	0.4735	0.3502	2.24
Scn10a	0.3629	1	0	0.2533	1.792												Phactr2	0.4735	0.3402	2.189
Procr	0.3585	1	0	0.2512	1.783												Kynu	0.4735	0.3369	2.172
Omp	0.3591	1	0	0.2492	1.775												Atxn1	0.4742	0.3374	2.175
Tmtc2	0.3585	1	0	0.2488	1.773												Lhx2	0.477	0.3484	2.23
Cav2	0.3667	1	0	0.2486	1.773												Hsd17b13	0.4819	0.3401	2.188
St8sia1	0.3591	1	0	0.2465	1.764												Tbx4	0.487	0.3372	2.174
Rgs7bp	0.388	1	0	0.2464	1.764												Olfr1444	0.487	0.3384	2.18
Arhgap18	0.3667	1	0	0.2447	1.757												Tmem140	0.487	0.3637	2.31
Fbp1	0.3667	1	0	0.2405	1.74												Klf5	0.487	0.3258	2.117
Cxcr5	0.3765	1	0	0.2406	1.74												Runx1	0.487	0.3376	2.176
Fgfr2	0.3667	1	0	0.2397	1.737												Lingo1	0.487	0.3264	2.12
Ifngr2	0.3689	1	0	0.2396	1.736												Phex	0.487	0.3475	2.226
Cys1	0.3667	1	0	0.2392	1.735												Lonrf3	0.487	0.3317	2.146
Emp1	0.3674	1	0	0.2387	1.733												Sik2	0.487	0.3186	2.083
Calml3	0.3934	1	0	0.2357	1.721												Itgb8	0.487	0.303	2.009
Clip2	0.3667	1	0	0.2353	1.719												Slc26a2	0.487	0.3196	2.087
Ccr7	0.4085	1	0	0.2337	1.713												Krt28	0.487	0.3222	2.1
Asah2	0.3824	1	0	0.2315	1.704												Clmn	0.487	0.3093	2.038
Fam114a1	0.3934	1	0	0.2302	1.699												Fbxo27	0.487	0.312	2.051
Klhl35	0.3822	1	0	0.227	1.687												Pgm1	0.487	0.3183	2.081
Ptges	0.3765	1	0	0.2246	1.677												Ap1g1	0.487	0.304	2.014
Gm829	0.3984	1	0	0.223	1.671												Ccdc8	0.487	0.3139	2.06
H2-Ea-ps	0.4012	1	0	0.2229	1.671												Pdxk	0.487	0.3171	2.075
Car8	0.3934	1	0	0.2193	1.657												Tmem144	0.487	0.3109	2.046
Cobll1	0.3969	1	0	0.2178	1.651												Parm1	0.487	0.3049	2.018
Tmem144	0.3934	1	0	0.2173	1.649												Mpped2	0.487	0.3182	2.081
Tead4	0.3934	1	0	0.2153	1.642												Ubl4b	0.487	0.3201	2.09
Atf3	0.4018	1	0	0.2124	1.631												Acoxl	0.487	0.3014	2.002
Itpripl2	0.4018	1	0	0.2115	1.627												Cby3	0.487	0.3089	2.037
Gpr39	0.3689	1	0	0.2102	1.623												Far2	0.487	0.3089	2.037
Arhgef5	0.4085	1	0	0.2086	1.617												Eva1a	0.487	0.3065	2.025
Ldlrap1	0.4085	1	0	0.2066	1.609												Fam20c	0.487	0.3085	2.035
Scn8a	0.4352	1	0	0.2066	1.609												Ptprz1	0.487	0.303	2.009
Cldn5	0.4085	1	0	0.2059	1.607												Anks6	0.4962	0.3042	2.015
Nrarp	0.4085	1	0	0.206	1.607												Tacc1	0.4983	0.3001	1.996
Mapre2	0.4116	1	0	0.2045	1.601												Tle3	0.4983	0.3025	2.007
Rerg	0.4156	1	0	0.2037	1.598												Tmem178	0.4983	0.3011	2
Loxl4	0.4085	1	0	0.2034	1.597												Clec4d	0.4983	0.2949	1.972
Sepn1	0.4085	1	0	0.2033	1.597												Phf2	0.4983	0.2876	1.939
Ypel2	0.4018	1	0	0.2024	1.594												Zfp703	0.4983	0.3034	2.011
Sparc	0.4085	1	0	0.2026	1.594												Setd7	0.4998	0.2953	1.974
Cebpe	0.4085	1	0	0.202	1.592
Mmgt2	0.4156	1	0	0.2012	1.589
Cd40	0.4156	1	0	0.1993	1.582
Pvrl1	0.4156	1	0	0.1976	1.576
Siglec1	0.4156	1	0	0.1959	1.57
Nrxn3	0.3585	1	0	0.1954	1.568
Ppap2b	0.4266	1	0	0.1943	1.564
Ctsl	0.4304	1	0	0.1917	1.555
Gng11	0.4304	1	0	0.1911	1.553
Chn2	0.4304	1	0	0.1901	1.549
Batf3	0.4364	1	0	0.1874	1.54
Rbfox1	0.4352	1	0	0.1865	1.536
Rhob	0.4352	1	0	0.1863	1.536
Pelo	0.4364	1	0	0.1847	1.53
Hopx	0.4364	1	0	0.1831	1.524
Lats2	0.4376	1	0	0.1827	1.523
Vav1	0.4514	1	0	0.1812	1.518
Mmp9	0.4352	1	0	0.1811	1.517
Ckmt1	0.4514	1	0	0.181	1.517
6430573F11Rik	0.4421	1	0	0.1807	1.516
Tgm2	0.4352	1	0	0.1755	1.498
Gja1	0.4513	1	0	0.1743	1.494
Tgm4	0.4364	1	0	0.1666	1.468
Mob3c	0.4421	1	0	0.1653	1.463
St8sia2	0.4501	1	0	0.163	1.455
Mcoln2	0.4156	1	0	0.156	1.432
*) EPFP = Expected Proportion of False Positives
